# Supplementary material for: Gephyrin phosphorylation facilitates sexually dimorphic development and function of parvalbumin interneurons in the mouse hippocampus
Source: Mol Psychiatry. 2024 Mar 19;29(8):2510–26. doi: 10.1038/s41380-024-02517-5 (PMC11412903; doi:10.1038/s41380-024-02517-5)
Supplement: Supplementary file 2 — Supplementary Data file [file 41380_2024_2517_MOESM2_ESM.xlsx]

## Sheet: Fig 1 (main+suppl)
	Figure 1																														Figure 1
	Main																														Main
	Panel C																														Panel D
	Total Gephyrin Male										p268 Gephyrin Male										p270 Gephyrin Male										Total Gephyrin Female										p268 Gephyrin Female
	p0	p14	p90								p0	p14	p90								p0	p14	p90								p0	p14	p90								p0	p14	p90
	0.844211	1.95572	1.74863								0.685189	0.493611	0.639462								0.824916	0.273794	0.054106								0.844211	1.95572	1.74863								0.957384	0.700137	0.307505
	0.816972	2.10357	1.94577								0.763558	0.529885	0.695568								1.25679	0.167674	0.020903								0.816972	2.10357	1.94577								0.992698	0.630843	0.307706
	1.00204	2.27488	2.60758								1.08005	0.591843	0.612275								1.37794	0.069764	0.025451								1.00204	2.27488	2.60758								1.05154	0.630379	0.303597
	1.33677	1.99465	2.03752								1.43795		0.521958								0.874817		0.014171								1.33677	1.99465	2.03752								0.998384	0.45733	0.270499
	0.930029		2.67734								1.03325										0.665537
	1.02989
	ANOVA summary										ANOVA summary										ANOVA summary										ANOVA summary										ANOVA summary
	F	31.37									F	6.199									F	28.4									F	22									F	118.6
	P value	<0.0001									P value	0.0203									P value	0.0001									P value	0.0003									P value	<0.0001
	P value summary	****									P value summary	*									P value summary	***									P value summary	***									P value summary	****
	Significant diff. among means (P < 0.05)?	Yes									Significant diff. among means (P < 0.05)?	Yes									Significant diff. among means (P < 0.05)?	Yes									Significant diff. among means (P < 0.05)?	Yes									Significant diff. among means (P < 0.05)?	Yes
	R squared	0.8395									R squared	0.5794									R squared	0.8632									R squared	0.8302									R squared	0.9634
	Brown-Forsythe test										Brown-Forsythe test										Brown-Forsythe test										Brown-Forsythe test										Brown-Forsythe test
	F (DFn, DFd)	1.873 (2, 12)									F (DFn, DFd)	2.781 (2, 9)									F (DFn, DFd)	2.700 (2, 9)									F (DFn, DFd)	0.4857 (2, 9)									F (DFn, DFd)	1.058 (2, 9)
	P value	0.1958									P value	0.1147									P value	0.1206									P value	0.6305									P value	0.3867
	P value summary	ns									P value summary	ns									P value summary	ns									P value summary	ns									P value summary	ns
	Are SDs significantly different (P < 0.05)?	No									Are SDs significantly different (P < 0.05)?	No									Are SDs significantly different (P < 0.05)?	No									Are SDs significantly different (P < 0.05)?	No									Are SDs significantly different (P < 0.05)?	No
	Bartlett's test										Bartlett's test										Bartlett's test										Bartlett's test										Bartlett's test
	Bartlett's statistic (corrected)	4.202									Bartlett's statistic (corrected)										Bartlett's statistic (corrected)										Bartlett's statistic (corrected)	2.146									Bartlett's statistic (corrected)	6.896
	P value	0.1224									P value										P value										P value	0.342									P value	0.0318
	P value summary	ns									P value summary										P value summary										P value summary	ns									P value summary	*
	Are SDs significantly different (P < 0.05)?	No									Are SDs significantly different (P < 0.05)?										Are SDs significantly different (P < 0.05)?										Are SDs significantly different (P < 0.05)?	No									Are SDs significantly different (P < 0.05)?	Yes
	ANOVA table	SS	DF	MS	F (DFn, DFd)	P value					ANOVA table	SS	DF	MS	F (DFn, DFd)	P value					ANOVA table	SS	DF	MS	F (DFn, DFd)	P value					ANOVA table	SS	DF	MS	F (DFn, DFd)	P value					ANOVA table	SS	DF	MS	F (DFn, DFd)	P value
	Treatment (between columns)	4.845	2	2.423	F (2, 12) = 31.37	P<0.0001					Treatment (between columns)	0.5166	2	0.2583	F (2, 9) = 6.199	P=0.0203					Treatment (between columns)	2.453	2	1.226	F (2, 9) = 28.40	P=0.0001					Treatment (between columns)	3.131	2	1.565	F (2, 9) = 22.00	P=0.0003					Treatment (between columns)	0.9927	2	0.4963	F (2, 9) = 118.6	P<0.0001
	Residual (within columns)	0.9266	12	0.07722							Residual (within columns)	0.375	9	0.04167							Residual (within columns)	0.3887	9	0.04319							Residual (within columns)	0.6403	9	0.07115							Residual (within columns)	0.03767	9	0.004185
	Total	5.772	14								Total	0.8916	11								Total	2.842	11								Total	3.771	11								Total	1.03	11
	Data summary										Data summary										Data summary										Data summary										Data summary
	Number of treatments (columns)	3									Number of treatments (columns)	3									Number of treatments (columns)	3									Number of treatments (columns)	3									Number of treatments (columns)	3
	Number of values (total)	15									Number of values (total)	12									Number of values (total)	12									Number of values (total)	12									Number of values (total)	12
	Number of families	1									Number of families	1									Number of families	1									Number of families	1									Number of families	1
	Number of comparisons per family	3									Number of comparisons per family	3									Number of comparisons per family	3									Number of comparisons per family	3									Number of comparisons per family	3
	Alpha	0.05									Alpha	0.05									Alpha	0.05									Alpha	0.05									Alpha	0.05
	Tukey's multiple comparisons test	Mean Diff.	95.00% CI of diff.	Below threshold?	Summary	Adjusted P Value					Tukey's multiple comparisons test	Mean Diff.	95.00% CI of diff.	Below threshold?	Summary	Adjusted P Value					Tukey's multiple comparisons test	Mean Diff.	95.00% CI of diff.	Below threshold?	Summary	Adjusted P Value					Tukey's multiple comparisons test	Mean Diff.	95.00% CI of diff.	Below threshold?	Summary	Adjusted P Value					Tukey's multiple comparisons test	Mean Diff.	95.00% CI of diff.	Below threshold?	Summary	Adjusted P Value
	p0 vs. p14	-1.089	-1.567 to -0.6103	Yes	***	0.0002	A-B				p0 vs. p14	0.4616	0.04535 to 0.8778	Yes	*	0.0311	A-B				p0 vs. p14	0.8296	0.4058 to 1.253	Yes	**	0.001	A-B				p0 vs. p14	-1.082	-1.609 to -0.5556	Yes	***	0.0007	A-B				p0 vs. p14	0.3953	0.2676 to 0.5230	Yes	****	<0.0001	A-B
	p0 vs. p90	-1.21	-1.659 to -0.7611	Yes	****	<0.0001	A-C				p0 vs. p90	0.3827	0.0003756 to 0.7650	Yes	*	0.0498	A-C				p0 vs. p90	0.9713	0.5821 to 1.361	Yes	***	0.0002	A-C				p0 vs. p90	-1.085	-1.611 to -0.5583	Yes	***	0.0007	A-C				p0 vs. p90	0.7027	0.5750 to 0.8304	Yes	****	<0.0001	A-C
	p14 vs. p90	-0.1212	-0.6185 to 0.3762	No	ns	0.7959	B-C				p14 vs. p90	-0.07887	-0.5141 to 0.3564	No	ns	0.8704	B-C				p14 vs. p90	0.1418	-0.3014 to 0.5849	No	ns	0.6578	B-C				p14 vs. p90	-0.002671	-0.5293 to 0.5239	No	ns	0.9999	B-C				p14 vs. p90	0.3073	0.1796 to 0.4351	Yes	***	0.0002	B-C
	Test details	Mean 1	Mean 2	Mean Diff.	SE of diff.	n1	n2	q	DF		Test details	Mean 1	Mean 2	Mean Diff.	SE of diff.	n1	n2	q	DF		Test details	Mean 1	Mean 2	Mean Diff.	SE of diff.	n1	n2	q	DF		Test details	Mean 1	Mean 2	Mean Diff.	SE of diff.	n1	n2	q	DF		Test details	Mean 1	Mean 2	Mean Diff.	SE of diff.	n1	n2	q	DF
	p0 vs. p14	0.9933	2.082	-1.089	0.1794	6	4	8.585	12		p0 vs. p14	1	0.5384	0.4616	0.1491	5	3	4.379	9		p0 vs. p14	1	0.1704	0.8296	0.1518	5	3	7.73	9		p0 vs. p14	1	2.082	-1.082	0.1886	4	4	8.115	9		p0 vs. p14	1	0.6047	0.3953	0.04575	4	4	12.22	9
	p0 vs. p90	0.9933	2.203	-1.21	0.1683	6	5	10.17	12		p0 vs. p90	1	0.6173	0.3827	0.1369	5	4	3.952	9		p0 vs. p90	1	0.02866	0.9713	0.1394	5	4	9.853	9		p0 vs. p90	1	2.085	-1.085	0.1886	4	4	8.135	9		p0 vs. p90	1	0.2973	0.7027	0.04575	4	4	21.72	9
	p14 vs. p90	2.082	2.203	-0.1212	0.1864	4	5	0.9192	12		p14 vs. p90	0.5384	0.6173	-0.07887	0.1559	3	4	0.7154	9		p14 vs. p90	0.1704	0.02866	0.1418	0.1587	3	4	1.263	9		p14 vs. p90	2.082	2.085	-0.002671	0.1886	4	4	0.02003	9		p14 vs. p90	0.6047	0.2973	0.3073	0.04575	4	4	9.502	9

## Sheet: Fig 2 (main+suppl)
	Figure 2															Figure 2																	Figure 2								Figure 2
	Main															Main																	Main								Suppl.		Birth sex ratios
	Panel A															Panel B																	Panel C								Panel B
		mIPSC amplitude							mIPSC frequency							Syt2 Puncta Density										Syt2:GABRG2 Puncta Density									tdTomato neuron density								Sex Ratios + litter size
		Male		Female					Male		Female					Male		Female								Male		Female							Male		Female						Litter		Surviving pups			% Male	% Female
		WT	S268A/S270A	WT	S268A/S270A				WT	S268A/S270A	WT	S268A/S270A				WT	S268A/S270A	WT	S268A/S270A							WT	S268A/S270A	WT	S268A/S270A						WT	S268A/S270A	WT	S268A/S270A					1		8			0.625	0.375
		38.77	43.54	32.88	39.747				7.658	6.6	2.157	13.39				0.911296	0.908399	0.744426	1.03517							0.607224	0.51747	0.37347	0.681813						404.16	365.895	207.485	312.603					2		9			0.333333	0.666667
		41.5756	40.63	34.33	41.532				6.748	8.5	3.242	5.53				0.862945	0.877507	0.763796	0.996001							0.474699	0.433684	0.34399	0.632912						242.157	290.094	208.157	302.613					3		8			0.375	0.625
		35.3255	37.5	31.95	37.2629				3.138	7.43	3.837	11.3				1.0589	0.82256	0.473932	0.752005							0.47115	0.468681	0.224691	0.396665						274	286.93	141.153	310.117					4		8			0.625	0.375
		51.6158	47.9873	35.58	51.3				2.907	7.07	1.533	10.99				0.974215	0.897722	0.5035	0.801947							0.484658	0.509279	0.177525	0.564198						317.352	269.93	142.242	328.211					5		8			0.75	0.25
		50.06	48.3987	34.85	39.586				6.46	10.42	5.2	10.28				1.03605	0.850741	0.866034	0.886875							0.432013	0.412895	0.575164	0.421276						363.13	313.675	206.8	235.717					6		6			0.833333	0.166667
		43.032	39.5822	44.5634	33.41				3.005	4.748	3.65	6.743						0.845692	0.939998									0.531928	0.470627						376.08	240.49	231.668	315.654					7		7			0.285714	1
		43.55	30.4638	34.296	43.51				5.33	5.798	3.5	17.313						0.583898										0.257481							356.428	264.053	178.528	309.094					8		7			0.428571	0.571429
		35.6758	42.4459	50.48	42.578				5.32	9.63	3.36	7.55061																							377.074	299.735							9		7			0.285714	0.571429
		42.51	47.4221	42.8868	49.23				2.99	8.77851	2.64	7.93																							361.076								10		7			0.571429	0.285714
				36.93							3.79																																11		6			0.666667	0.333333
				57.2457							6.19
				33.3095							4.705
																																											Chi Squared tests
		Two-way ANOVA	Ordinary						Two-way ANOVA	Ordinary						Two-way ANOVA	Ordinary									Two-way ANOVA	Ordinary								Two-way ANOVA	Ordinary							Male	WT	HET	MUT
		Alpha	0.05						Alpha	0.05						Alpha	0.05									Alpha	0.05								Alpha	0.05							Observed	11	20	9
																																											Expected	10	20	10
		Source of Variation	% of total variation	P value	P value summary	Significant?			Source of Variation	% of total variation	P value	P value summary	Significant?			Source of Variation	% of total variation	P value	P value summary	Significant?						Source of Variation	% of total variation	P value	P value summary	Significant?					Source of Variation	% of total variation	P value	P value summary	Significant?				Chi squared equals 0.200 with 2 degrees of freedom.
		Interaction	1.748	0.4276	ns	No			Interaction	7.349	0.0183	*	Yes			Interaction	26.5	0.0039	**	Yes						Interaction	16.22	0.0462	*	Yes					Interaction	36.25	<0.0001	****	Yes				The two-tailed P value equals 0.9048
		Sex	0.923	0.5635	ns	No			Sex	47.86	<0.0001	****	Yes			Genotype	17.23	0.016	*	Yes						Genotype	2.602	0.4036	ns	No					Genotype	27.44	<0.0001	****	Yes				By conventional criteria, this difference is considered to be not statistically significant
		Genotype	1.705	0.4332	ns	No			Genotype	0.8823	0.3968	ns	No			Sex	3.922	0.2222	ns	No						Sex	8.945	0.1297	ns	No					Sex	5.539	0.0394	*	Yes
																																											Female	WT	HET	MUT
		ANOVA table	SS (Type III)	DF	MS	F (DFn, DFd)	P value		ANOVA table	SS (Type III)	DF	MS	F (DFn, DFd)	P value		ANOVA table	SS (Type III)	DF	MS	F (DFn, DFd)	P value					ANOVA table	SS (Type III)	DF	MS	F (DFn, DFd)	P value				ANOVA table	SS (Type III)	DF	MS	F (DFn, DFd)	P value			Observed	6	12	6
		Interaction	27.25	1	27.25	F (1, 35) = 0.6442	P=0.4276		Interaction	31.79	1	31.79	F (1, 35) = 6.129	P=0.0183		Interaction	0.141	1	0.141	F (1, 19) = 10.76	P=0.0039					Interaction	0.05557	1	0.05557	F (1, 19) = 4.548	P=0.0462				Interaction	51491	1	51491	F (1, 27) = 30.67	<0.0001			Expected	6	12	6
		Sex	14.39	1	14.39	F (1, 35) = 0.3402	P=0.5635		Sex	207	1	207	F (1, 35) = 39.92	P<0.0001		Genotype	0.09167	1	0.09167	F (1, 19) = 6.998	P=0.0160					Genotype	0.008917	1	0.008917	F (1, 19) = 0.7299	P=0.4036				Genotype	38978	1	38978	F (1, 27) = 23.22	<0.0001			Chi squared equals 0.000 with 2 degrees of freedom.
		Genotype	26.58	1	26.58	F (1, 35) = 0.6285	P=0.4332		Genotype	3.816	1	3.816	F (1, 35) = 0.7358	P=0.3968		Sex	0.02086	1	0.02086	F (1, 19) = 1.593	P=0.2222					Sex	0.03065	1	0.03065	F (1, 19) = 2.509	P=0.1297				Sex	7867	1	7867	F (1, 27) = 4.686	p=0.0394			The two-tailed P value equals 1.0000
		Residual	1480	35	42.29				Residual	181.5	35	5.187				Residual	0.2489	19	0.0131							Residual	0.2321	19	0.01222						Residual	45327	27	1679					By conventional criteria, this difference is considered to be not statistically significant.
		Difference between column means							Difference between column means							Difference between column means										Difference between column means									Difference between column means								Pooled	WT	HET	MUT
		Predicted (LS) mean of Male	42.23						Predicted (LS) mean of Male	6.252						Predicted (LS) mean of WT	0.8259									Predicted (LS) mean of WT	0.4244								Predicted (LS) mean of WT	264.6							Observed	17	32	15
		Predicted (LS) mean of Female	40.56						Predicted (LS) mean of Female	6.882						Predicted (LS) mean of S268A/S270A	0.8867									Predicted (LS) mean of S268A/S270A	0.4982								Predicted (LS) mean of S268A/S270A	296.7							Expected	16	32	16
		Difference between predicted means	1.664						Difference between predicted means	-0.6305						Difference between predicted means	-0.06083									Difference between predicted means	-0.07374								Difference between predicted means	-32.04							Chi squared equals 0.125 with 2 degrees of freedom.
		SE of difference	2.099						SE of difference	0.735						SE of difference	0.0482									SE of difference	0.04655								SE of difference	14.8							The two-tailed P value equals 0.9394
		95% CI of difference	-2.597 to 5.925						95% CI of difference	-2.123 to 0.8617						95% CI of difference	-0.1617 to 0.04006									95% CI of difference	-0.1712 to 0.02370								95% CI of difference	-62.40 to -1.672							By conventional criteria, this difference is considered to be not statistically significant.
		Difference between row means							Difference between row means							Difference between row means										Difference between row means									Difference between row means
		Predicted (LS) mean of WT	40.78						Predicted (LS) mean of WT	4.245						Predicted (LS) mean of Male	0.92									Predicted (LS) mean of Male	0.4812								Predicted (LS) mean of Male	316.3
		Predicted (LS) mean of S268A/S270A	42.01						Predicted (LS) mean of S268A/S270A	8.889						Predicted (LS) mean of Female	0.7925									Predicted (LS) mean of Female	0.4414								Predicted (LS) mean of Female	245
		Difference between predicted means	-1.224						Difference between predicted means	-4.644						Difference between predicted means	0.1275									Difference between predicted means	0.03977								Difference between predicted means	71.31
		SE of difference	2.099						SE of difference	0.735						SE of difference	0.0482									SE of difference	0.04655								SE of difference	14.8
		95% CI of difference	-5.485 to 3.037						95% CI of difference	-6.136 to -3.152						95% CI of difference	0.02663 to 0.2284									95% CI of difference	-0.05767 to 0.1372								95% CI of difference	40.94 to 101.7
		Interaction CI							Interaction CI							Interaction CI										Interaction CI									Interaction CI
		Mean diff, A1 - B1	3.349						Mean diff, A1 - B1	1.189						Mean diff, A1 - B1	0.0973									Mean diff, A1 - B1	0.02555								Mean diff, A1 - B1	49.92
		Mean diff, A2 - B2	-0.02065						Mean diff, A2 - B2	-2.45						Mean diff, A2 - B2	-0.219									Mean diff, A2 - B2	-0.173								Mean diff, A2 - B2	-114
		(A1 -B1) - (A2 - B2)	3.369						(A1 -B1) - (A2 - B2)	3.639						(A1 -B1) - (A2 - B2)	0.3163									(A1 -B1) - (A2 - B2)	0.1986								(A1 -B1) - (A2 - B2)	163.9
		95% CI of difference	-5.153 to 11.89						95% CI of difference	0.6551 to 6.624						95% CI of difference	0.1145 to 0.5180									95% CI of difference	0.003694 to 0.3934								95% CI of difference	103.2 to 224.6
		(B1 - A1) - (B2 - A2)	-3.369						(B1 - A1) - (B2 - A2)	-3.639						(B1 - A1) - (B2 - A2)	-0.3163									(B1 - A1) - (B2 - A2)	-0.1986								(B1 - A1) - (B2 - A2)	-163.9
		95% CI of difference	-11.89 to 5.153						95% CI of difference	-6.624 to -0.6551						95% CI of difference	-0.5180 to -0.1145									95% CI of difference	-0.3934 to -0.003694								95% CI of difference	-224.6 to -103.2
									Data summary							Number of families	1									Number of families	1								Data summary
									Number of columns (Genotype)	2						Number of comparisons per family	6									Number of comparisons per family	6								Number of columns (Sex)	2
									Number of rows (Sex)	2						Alpha	0.05									Alpha	0.05								Number of rows (Genotype)	2
									Number of values	39																									Number of values	31
																Sidak's multiple comparisons test	Mean Diff.	95.00% CI of diff.	Significant?	Summary	Adjusted P Value					Tukey's multiple comparisons test	Mean Diff.	95.00% CI of diff.	Significant?	Summary	Adjusted P Value
									Number of families	1																									Number of families	1
									Number of comparisons per family	6						Male:WT vs. Male:S268A/S270A	0.0973	-0.1151 to 0.3097	No	ns	0.7273					Male:WT vs. Male:S268A/S270A	0.02555	-0.1710 to 0.2221	No	ns	0.9828				Number of comparisons per family	6
									Alpha	0.05						Male:WT vs. Female:WT	0.2856	0.08901 to 0.4823	Yes	**	0.0025					Male:WT vs. Female:WT	0.1391	-0.04293 to 0.3210	No	ns	0.1739				Alpha	0.05
																Male:WT vs. Female:S268A/S270A	0.06668	-0.1367 to 0.2700	No	ns	0.9232					Male:WT vs. Female:S268A/S270A	-0.03397	-0.2222 to 0.1542	No	ns	0.9563
									Tukey's multiple comparisons test	Predicted (LS) mean diff.	95.00% CI of diff.	Below threshold?	Summary	Adjusted P Value		Male:S268A/S270A vs. Female:WT	0.1883	-0.008289 to 0.3850	No	ns	0.0651					Male:S268A/S270A vs. Female:WT	0.1135	-0.06848 to 0.2955	No	ns	0.3251				Tukey's multiple comparisons test	Predicted (LS) mean diff.	95.00% CI of diff.	Below threshold?	Summary	Adjusted P Value
																Male:S268A/S270A vs. Female:S268A/S270A	-0.03061	-0.2340 to 0.1727	No	ns	0.9986					Male:S268A/S270A vs. Female:S268A/S270A	-0.05951	-0.2477 to 0.1287	No	ns	0.8105
									WT:Male vs. WT:Female	1.189	-1.519 to 3.898	No	ns	0.6407		Female:WT vs. Female:S268A/S270A	-0.219	-0.4058 to -0.03213	Yes	*	0.0164					Female:WT vs. Female:S268A/S270A	-0.173	-0.3459 to -0.0001056	Yes	*	0.0498				Male:WT vs. Male:S268A/S270A	49.92	-4.560 to 104.4	No	ns	0.0813
									WT:Male vs. S268A/S270A:Male	-2.824	-5.720 to 0.07105	No	ns	0.0581																					Male:WT vs. Female:WT	153.3	96.76 to 209.8	Yes	****	<0.0001
									WT:Male vs. S268A/S270A:Female	-5.275	-8.170 to -2.379	Yes	***	0.0001																					Male:WT vs. Female:S268A/S270A	39.27	-17.23 to 95.78	No	ns	0.251
									WT:Female vs. S268A/S270A:Male	-4.014	-6.722 to -1.305	Yes	**	0.0017		Test details	Mean 1	Mean 2	Mean Diff.	SE of diff.	N1	N2	t	DF		Test details	Mean 1	Mean 2	Mean Diff.	SE of diff.	N1	N2			Male:S268A/S270A vs. Female:WT	103.3	45.32 to 161.4	Yes	***	0.0002
									WT:Female vs. S268A/S270A:Female	-6.464	-9.172 to -3.755	Yes	****	<0.0001																					Male:S268A/S270A vs. Female:S268A/S270A	-10.65	-68.68 to 47.38	No	ns	0.9578
									S268A/S270A:Male vs. S268A/S270A:Female	-2.45	-5.346 to 0.4451	No	ns	0.1217		Male:WT vs. Male:S268A/S270A	0.9687	0.8714	0.0973	0.07238	5	5	1.344	19		Male:WT vs. Male:S268A/S270A	0.4939	0.4684	0.02555	0.06991	5	5			Female:WT vs. Female:S268A/S270A	-114	-173.9 to -54.06	Yes	****	<0.0001
																Male:WT vs. Female:WT	0.9687	0.683	0.2856	0.06701	5	7	4.262	19		Male:WT vs. Female:WT	0.4939	0.3549	0.1391	0.06472	5	7
																Male:WT vs. Female:S268A/S270A	0.9687	0.902	0.06668	0.0693	5	6	0.9622	19		Male:WT vs. Female:S268A/S270A	0.4939	0.5279	-0.03397	0.06693	5	6
									Test details	Predicted (LS) mean 1	Predicted (LS) mean 2	Predicted (LS) mean diff.	SE of diff.	N1		Male:S268A/S270A vs. Female:WT	0.8714	0.683	0.1883	0.06701	5	7	2.811	19		Male:S268A/S270A vs. Female:WT	0.4684	0.3549	0.1135	0.06472	5	7			Test details	Predicted (LS) mean 1	Predicted (LS) mean 2	Predicted (LS) mean diff.	SE of diff.	N1
																Male:S268A/S270A vs. Female:S268A/S270A	0.8714	0.902	-0.03061	0.0693	5	6	0.4417	19		Male:S268A/S270A vs. Female:S268A/S270A	0.4684	0.5279	-0.05951	0.06693	5	6
									WT:Male vs. WT:Female	4.84	3.65	1.189	1.004	9		Female:WT vs. Female:S268A/S270A	0.683	0.902	-0.219	0.06367	7	6	3.439	19		Female:WT vs. Female:S268A/S270A	0.3549	0.5279	-0.173	0.0615	7	6			Male:WT vs. Male:S268A/S270A	341.3	291.4	49.92	19.91	9
									WT:Male vs. S268A/S270A:Male	4.84	7.664	-2.824	1.074	9																					Male:WT vs. Female:WT	341.3	188	153.3	20.65	9
									WT:Male vs. S268A/S270A:Female	4.84	10.11	-5.275	1.074	9																					Male:WT vs. Female:S268A/S270A	341.3	302	39.27	20.65	9
									WT:Female vs. S268A/S270A:Male	3.65	7.664	-4.014	1.004	12																					Male:S268A/S270A vs. Female:WT	291.4	188	103.3	21.21	8
									WT:Female vs. S268A/S270A:Female	3.65	10.11	-6.464	1.004	12																					Male:S268A/S270A vs. Female:S268A/S270A	291.4	302	-10.65	21.21	8
									S268A/S270A:Male vs. S268A/S270A:Female	7.664	10.11	-2.45	1.074	9																					Female:WT vs. Female:S268A/S270A	188	302	-114	21.9	7

## Sheet: Fig 3 (main+suppl)
	Figure 3										Figure 3											Figure 3											Figure 3											Figure 3
	Main										Main											Main											Main											Main
	Panel A										Panel B											Panel C											Panel D											Panel E
			tdTomato+ neuron PV-IR										Resting membrane potential											Input resistance											AP frequency 200 pa											Fraction Responding
			Male		Female								Male		Female									Male		Female									Male		Female											WT
			WT	S268A/S270A	WT	S268A/S270A							WT	S268A/S270A	WT	S268A/S270A								WT	S268A/S270A	WT	S268A/S270A								WT	S268A/S270A	WT	S268A/S270A									pA	Male	Female
			54.1294	97.5058	51.8938	104.908							-53.7086	-57.2002	-66.6078	-60.7739								124.527	56.411	165.677	173.249								93.8086	0	47.1698	102.881								0	0	0	0
			80.3212	77.279	59.13	69.1158							-54.6597	-61.4051	-67.4078	-59.3921								296.789	88.5795	70.3484	136.724								86.9565	40.6504	61.1247	10.0949								50	50	0.19	0
			66.9664	117.823	66.9951	88.8921							-60.0086	-57.2845	-54.4295	-61.0901								177.683	162.28	113.731	77.4884								190.84	98.4252	0	78.7402								100	100	0.63	0.13
			53.9335	88.0754	68.7061	56.2776							-68.2741	-52.9044	-68.8684	-61.5794								245.648	78.3366	182.381	280.567								1.04026	25.2908	9.26441	52.1921								150	150	0.88	0.48
			39.5328	91.3985	63.9587	108.085							-61.0307	-48.46	-67.1133	-59.5021								141.081	92.8103	87.5888	123.276								146.628	0	66.2252	80.6452								200	200	0.94	0.65
			45.7261	121.769	70.9797	53.8078							-69.4769	-57.2199	-65.199	-51.4983								90.0669	145.106	127.609	184.426								69.9301	0	103.093	162.866								250	250	0.94	0.7
			42.2102	104.885	65.544								-53.7803	-64.9745	-55.7005	-53.972								82.1739	207.134	301.926	534.095								125.945	88.4956	93.2836	60.3136								300	300	0.94	0.87
			45.1855	104.238	60.3595								-68.0709	-50.9012	-53.8678	-67.8191								100.696	178.457	74.4841	84.1216								112.613	0	54.407	64.5995								350	350	0.94	0.87
													-66.8765	-59.8132	-57.1638	-56.7659								138.36	62.3477	94.2325	172.344								157.233	47.3934	126.904	0								400	400	0.94	0.96
			Two-way ANOVA	Ordinary									-65.9356	-54.399	-58.0327	-53.4922								168.031	120.577	70.5174	230.773								76.4526	47.8469	0	74.0741								450	450	1	0.96
			Alpha	0.05									-57.0355	-62.8644	-61.5821	-66.6645								114.266	87.9766	96.9749	208.498								75.7576	0	0	51.9751								500	500	1	0.96
													-55.8833	-57.3751	-60.9849	-57.9649								148.946	114.415	78.5414	88.6893								71.3267	78.3699	0	38.432								550	550	1	0.96
			Source of Variation	% of total variation	P value	P value summary	Significant?						-66.2162	-58.3074	-55.6139	-61.2681									184.508	69.0586	160.944								0	87.26	58.9623	64.0205								600	600	1	0.96
			Interaction	10.42	0.0124	*	Yes						-54.8103	-52.1461	-66.4652	-75.2326										65.7014	113.917								127.551	0	23.4742	92.9368								650	650	1	1
			Genotype	46.42	<0.0001	****	Yes						-52.9756	-57.8779	-58.9245	-41.4499										133.724	89.076								82.7815	82.7815	109.89	82.7815
			Sex	1.205	0.3696	ns	No						-66.6671	-58.744	-55.5915	-53.4255										82.1502	106.352								19.9362	0	106.383										Total n	16	23
													-67.773	-52.8144	-56.5947	-70.0163										74.4418	110.407									10.5753	0
			ANOVA table	SS (Type III)	DF	MS	F (DFn, DFd)	P value						-52.6092	-63.9269	-51.8342										158.747	142.434										0
			Interaction	1677	1	1677	F (1, 26) = 7.214	P=0.0124						-48.2707		-58.9837										43.5126	192.693										0
			Genotype	7469	1	7469	F (1, 26) = 32.14	P<0.0001						-61.9969		-55.2747										60.4016	113.144										105.932
			Sex	193.8	1	193.8	F (1, 26) = 0.8338	P=0.3696						-58.3791		-57.8786										124.592											0
			Residual	6043	26	232.4								-55.007		-61.8437										81.0741											25.0125
																-63.7444										71.9051											127.226
			Difference between column means													-63.5195										130.629											0.652174
			Predicted (LS) mean of Male	76.94
			Predicted (LS) mean of Female	71.81									Two-way ANOVA	Ordinary										Two-way ANOVA	Ordinary										Two-way ANOVA	Ordinary
			Difference between predicted means	5.123									Alpha	0.05										Alpha	0.05										Alpha	0.05
			SE of difference	5.61
			95% CI of difference	-6.409 to 16.65									Source of Variation	% of total variation	P value	P value summary	Significant?							Source of Variation	% of total variation	P value	P value summary	Significant?							Source of Variation	% of total variation	P value	P value summary	Significant?
													Interaction	2.911	0.1192	ns	No							Interaction	8.399	0.0156	*	Yes							Interaction	14.65	0.0009	***	Yes
			Difference between row means										Sex	0.7274	0.4334	ns	No							Sex	0.001002	0.9784	ns	No							SEx	0.3259	0.6063	ns	No
			Predicted (LS) mean of WT	58.47									Genotype	5.683	0.0307	*	Yes							Genotype	0.8406	0.4347	ns	No							Genotype	2.82	0.1323	ns	No
			Predicted (LS) mean of MUT	90.28
			Difference between predicted means	-31.8									ANOVA table	SS (Type III)	DF	MS	F (DFn, DFd)	P value						ANOVA table	SS (Type III)	DF	MS	F (DFn, DFd)	P value						ANOVA table	SS (Type III)	DF	MS	F (DFn, DFd)	P value
			SE of difference	5.61									Interaction	84.87	1	84.87	F (1, 77) = 2.482	P=0.1192						Interaction	32436	1	32436	F (1, 65) = 6.174	P=0.0156						Interaction	24728	1	24728	F (1, 68) = 12.05	P=0.0009
			95% CI of difference	-43.33 to -20.27									Sex	21.21	1	21.21	F (1, 77) = 0.6202	P=0.4334						Sex	3.868	1	3.868	F (1, 65) = 0.0007362	P=0.9784						SEx	550.2	1	550.2	F (1, 68) = 0.2681	P=0.6063
													Genotype	165.7	1	165.7	F (1, 77) = 4.846	P=0.0307						Genotype	3246	1	3246	F (1, 65) = 0.6179	P=0.4347						Genotype	4762	1	4762	F (1, 68) = 2.320	P=0.1323
			Interaction CI										Residual	2633	77	34.19								Residual	341509	65	5254								Residual	139554	68	2052
			Mean diff, A1 - B1	-9.945
			Mean diff, A2 - B2	20.19									Difference between column means											Difference between column means											Difference between column means
			(A1 -B1) - (A2 - B2)	-30.14									Predicted (LS) mean of WT	-60.85										Predicted (LS) mean of WT	129.5										Predicted (LS) mean of WT	68.28
			95% CI of difference	-53.20 to -7.073									Predicted (LS) mean of S268A/S270A	-57.96										Predicted (LS) mean of S268A/S270A	143.8										Predicted (LS) mean of Mut	51.74
			(B1 - A1) - (B2 - A2)	30.14									Difference between predicted means	-2.889										Difference between predicted means	-14.3										Difference between predicted means	16.53
			95% CI of difference	7.073 to 53.20									SE of difference	1.312										SE of difference	18.19										SE of difference	10.85
													95% CI of difference	-5.502 to -0.2756										95% CI of difference	-50.63 to 22.03										95% CI of difference	-5.126 to 38.20
			Data summary
			Number of columns (Sex)	2									Difference between row means											Difference between row means											Difference between row means
			Number of rows (Genotype)	2									Predicted (LS) mean of Male	-58.89										Predicted (LS) mean of Male	136.9										Predicted (LS) mean of Male	62.82
			Number of values	30									Predicted (LS) mean of Female	-59.92										Predicted (LS) mean of Female	136.4										Predicted (LS) mean of Female	57.2
													Difference between predicted means	1.034										Difference between predicted means	0.4936										Difference between predicted means	5.62
			Number of families	1									SE of difference	1.312										SE of difference	18.19										SE of difference	10.85
			Number of comparisons per family	6									95% CI of difference	-1.580 to 3.647										95% CI of difference	-35.84 to 36.82										95% CI of difference	-16.04 to 27.28
			Alpha	0.05
													Interaction CI											Interaction CI											Interaction CI
			Tukey's multiple comparisons test	Predicted (LS) mean diff.	95.00% CI of diff.	Below threshold?	Summary	Adjusted P Value					Mean diff, A1 - B1	-4.957										Mean diff, A1 - B1	30.9										Mean diff, A1 - B1	54.21
													Mean diff, A2 - B2	-0.8213										Mean diff, A2 - B2	-59.5										Mean diff, A2 - B2	-21.14
			WT:Male vs. WT:Female	-9.945	-30.86 to 10.97	No	ns	0.5683					(A1 -B1) - (A2 - B2)	-4.135										(A1 -B1) - (A2 - B2)	90.4										(A1 -B1) - (A2 - B2)	75.36
			WT:Male vs. MUT:Male	-46.87	-67.78 to -25.96	Yes	****	<0.0001					95% CI of difference	-9.362 to 1.091										95% CI of difference	17.74 to 163.1										95% CI of difference	32.04 to 118.7
			WT:Male vs. MUT:Female	-26.68	-49.27 to -4.093	Yes	*	0.0161					(B1 - A1) - (B2 - A2)	4.135										(B1 - A1) - (B2 - A2)	-90.4										(B1 - A1) - (B2 - A2)	-75.36
			WT:Female vs. MUT:Male	-36.93	-57.84 to -16.01	Yes	***	0.0003					95% CI of difference	-1.091 to 9.362										95% CI of difference	-163.1 to -17.74										95% CI of difference	-118.7 to -32.04
			WT:Female vs. MUT:Female	-16.74	-39.32 to 5.852	No	ns	0.2022
			MUT:Male vs. MUT:Female	20.19	-2.396 to 42.78	No	ns	0.0919					Data summary											Data summary											Data summary
													Number of columns (Genotype)	2										Number of columns (Genotype)	2										Number of columns (Genotype)	2
													Number of rows (Sex)	2										Number of rows (Sex)	2										Number of rows (SEx)	2
			Test details	Predicted (LS) mean 1	Predicted (LS) mean 2	Predicted (LS) mean diff.	SE of diff.	N1	N2	q			Number of values	81										Number of values	69										Number of values	72
			WT:Male vs. WT:Female	53.5	63.45	-9.945	7.623	8	8	1.845			Number of families	1										Number of families	1										Number of families	1
			WT:Male vs. MUT:Male	53.5	100.4	-46.87	7.623	8	8	8.696			Number of comparisons per family	2										Number of comparisons per family	6										Number of comparisons per family	6
			WT:Male vs. MUT:Female	53.5	80.18	-26.68	8.233	8	6	4.583			Alpha	0.05										Alpha	0.05										Alpha	0.05
			WT:Female vs. MUT:Male	63.45	100.4	-36.93	7.623	8	8	6.851
			WT:Female vs. MUT:Female	63.45	80.18	-16.74	8.233	8	6	2.875			Šídák's multiple comparisons test	Predicted (LS) mean diff.	95.00% CI of diff.	Below threshold?	Summary	Adjusted P Value						Tukey's multiple comparisons test	Predicted (LS) mean diff.	95.00% CI of diff.	Below threshold?	Summary	Adjusted P Value						Tukey's multiple comparisons test	Predicted (LS) mean diff.	95.00% CI of diff.	Below threshold?	Summary	Adjusted P Value
			MUT:Male vs. MUT:Female	100.4	80.18	20.19	8.233	8	6	3.468
													WT - S268A/S270A											Male:WT vs. Male:S268A/S270A	30.9	-45.61 to 107.4	No	ns	0.712						Male:WT vs. Male:Mut	54.21	12.66 to 95.77	Yes	**	0.0055
													Male	-4.957	-9.264 to -0.6498	Yes	*	0.0208						Male:WT vs. Female:WT	45.69	-21.88 to 113.3	No	ns	0.2908						Male:WT vs. Female:WT	43.3	4.792 to 81.81	Yes	*	0.0214
													Female	-0.8213	-4.980 to 3.337	No	ns	0.88						Male:WT vs. Female:S268A/S270A	-13.81	-83.59 to 55.98	No	ns	0.9536						Male:WT vs. Female:Mut	22.15	-20.73 to 65.04	No	ns	0.5281
																								Male:S268A/S270A vs. Female:WT	14.79	-51.02 to 80.61	No	ns	0.934						Male:Mut vs. Female:WT	-10.91	-48.74 to 26.91	No	ns	0.8721
																								Male:S268A/S270A vs. Female:S268A/S270A	-44.7	-112.8 to 23.39	No	ns	0.3162						Male:Mut vs. Female:Mut	-32.06	-74.33 to 10.21	No	ns	0.199
													Test details	Predicted (LS) mean 1	Predicted (LS) mean 2	Predicted (LS) mean diff.	SE of diff.	N1	N2	t	DF			Female:WT vs. Female:S268A/S270A	-59.5	-117.4 to -1.631	Yes	*	0.0416						Female:WT vs. Female:Mut	-21.14	-60.42 to 18.13	No	ns	0.4926
													WT - S268A/S270A
													Male	-61.36	-56.41	-4.957	1.888	17	22	2.625	77			Test details	Predicted (LS) mean 1	Predicted (LS) mean 2	Predicted (LS) mean diff.	SE of diff.	N1	N2	q	DF			Test details	Predicted (LS) mean 1	Predicted (LS) mean 2	Predicted (LS) mean diff.	SE of diff.	N1	N2	q	DF
													Female	-60.33	-59.51	-0.8213	1.823	24	18	0.4504	77
																								Male:WT vs. Male:S268A/S270A	152.4	121.5	30.9	29.02	12	13	1.506	65			Male:WT vs. Male:Mut	89.92	35.71	54.21	15.78	16	17	4.859	68
																								Male:WT vs. Female:WT	152.4	106.7	45.69	25.63	12	24	2.521	65			Male:WT vs. Female:WT	89.92	46.63	43.3	14.62	16	24	4.188	68
																								Male:WT vs. Female:S268A/S270A	152.4	166.2	-13.81	26.47	12	20	0.7376	65			Male:WT vs. Female:Mut	89.92	67.77	22.15	16.28	16	15	1.924	68
																								Male:S268A/S270A vs. Female:WT	121.5	106.7	14.79	24.96	13	24	0.8381	65			Male:Mut vs. Female:WT	35.71	46.63	-10.91	14.36	17	24	1.075	68
																								Male:S268A/S270A vs. Female:S268A/S270A	121.5	166.2	-44.7	25.82	13	20	2.448	65			Male:Mut vs. Female:Mut	35.71	67.77	-32.06	16.05	17	15	2.825	68
																								Female:WT vs. Female:S268A/S270A	106.7	166.2	-59.5	21.95	24	20	3.834	65			Female:WT vs. Female:Mut	46.63	67.77	-21.14	14.91	24	15	2.006	68
[truncated: 95 more columns]

## Sheet: Fig 4 (main+suppl)
	Figure 4																										Figure 4
	Main																										Main
	Panel A																										Panel B
			NOR time to criterion							NOR 5 min exploration time							NOR Discrimination index												Contexutal fear freezing male										Contexutal fear freezing female										Discrimination index
			Male		Female					Male		Female					Male		Female										WT		S268A/S270A								WT		S268A/S270A								Male
			WT	S268A/S270A	WT	S268A/S270A				WT	S268A/S270A	WT	S268A/S270A				WT	S268A/S270A	WT	S268A/S270A									A	B	A	B							A	B	A	B							WT
			279159	190799	284851	151933				21387	21759	19886	28017				0.1559	0.1579	0.1926	0.1926									30.3333	29.6667	49.1667	23							30.1667	26.1667	60.1667	28.6667							0.402277
			298861	256412	299603	118408				25677	31155	19987	38008				0.4265	0.5594	0.3292	0.1456									33.25	18.75	38.0833	29.6667							43.75	13.9167	51.4167	7.08333							0.683241
			290116	100480	263842	216296				20000	33734	29864	24119				0.0859	0.0744	0.2925	0.039									43.9167	26.25	44.0833	35.3333							24.8333	11.0048	61.6667	25.0833							0.475891
			202448	279159	243032	282233				20688	23478	22513	20450				0.1723	0.6395	0.3594	0.1423									45.25	14.3333	22.9167	29.5							38.1667	29	76.3333	26.75							0.17712
			215540	279492	234065	288937				27082	20721	29279	20262				0.4281	0.2859	0.4915	-0.0186									39.75	20.8333	65.0833	65.6667							69.6667	33.4167	31.9167	34.8333							-0.06983
				218534	83015	164847					28255	22524	23808					0.056	0.4661	0.0375									31.2925	25.75	81.8333	21.0833							26.75	25.5	71.3333	22							0.70297
				209526	185733						20000	25922						0.3712	0.5162										27.75	29.8333	40.3333	39.25							62.25	36.9167	59.3333	23.5							0.677582
																													42.0833	12.5	32.5	39.75							59.5679	22.1667	52.8333	14.6667							0.414013
																													33.0833	10.6667	17	10.4167							73.5833	36.0833	63.3333	26.0833							0.408654
			Two-way ANOVA	Ordinary						Two-way ANOVA	Ordinary						Two-way ANOVA	Ordinary											39.25	23									61.6667	25.0833	44.25	16.75							0.393382
			Alpha	0.05						Alpha	0.05						Alpha	0.05											34.6667	20.5											34.5833	8							0.147139
																													45.3333	27.5											30	10.6464
			Source of Variation	% of total variation	P value	P value summary	Significant?			Source of Variation	% of total variation	P value	P value summary	Significant?			Source of Variation	% of total variation	P value	P value summary	Significant?								30.5833	26.0833											55.3333	19.4167
			Interaction	0.3108	0.7922	ns	No			Interaction	0.3393	0.7868	ns	No			Interaction	21.56	0.0156	*	Yes
			sex	3.169	0.4037	ns	No			sex	0.6097	0.7172	ns	No			Genotype	1.573	0.4849	ns	No								Two-way RM ANOVA	Matching: Stacked									Two-way RM ANOVA	Matching: Stacked									Two-way ANOVA
			Genotype	6.035	0.2527	ns	No			Genotype	4.546	0.3275	ns	No			Sex	10.31	0.083	ns	No								Assume sphericity?	Yes									Assume sphericity?	Yes									Alpha
																													Alpha	0.05									Alpha	0.05
			ANOVA table	SS (Type III)	DF	MS	F (DFn, DFd)	P value		ANOVA table	SS (Type III)	DF	MS	F (DFn, DFd)	P value		ANOVA table	SS (Type III)	DF	MS	F (DFn, DFd)	P value																											Source of Variation
			Interaction	303266656	1	303266656	F (1, 21) = 0.07123	P=0.7922		Interaction	1936595	1	1936595	F (1, 21) = 0.07502	P=0.7868		Interaction	0.1783	1	0.1783	F (1, 21) = 6.929	P=0.0156							Source of Variation	% of total variation	P value	P value summary	Significant?						Source of Variation	% of total variation	P value	P value summary	Significant?						Interaction
			sex	3092298085	1	3092298085	F (1, 21) = 0.7263	P=0.4037		sex	3479674	1	3479674	F (1, 21) = 0.1348	P=0.7172		Genotype	0.01301	1	0.01301	F (1, 21) = 0.5055	P=0.4849							Context x Genotype	0.4483	0.5736	ns	No						Context x Genotype	1.635	0.1127	ns	No						M/F Factor
			Genotype	5889084458	1	5889084458	F (1, 21) = 1.383	P=0.2527		Genotype	25948350	1	25948350	F (1, 21) = 1.005	P=0.3275		Sex	0.0853	1	0.0853	F (1, 21) = 3.314	P=0.0830							Context	19.48	0.0012	**	Yes						Context	52.68	<0.0001	****	Yes						Genotype Factor
			Residual	89413240731	21	4257773368				Residual	542102233	21	25814392				Residual	0.5404	21	0.02574									Genotype	9.116	0.0497	*	Yes						Genotype	0.03415	0.878	ns	No
																													Subject	41.78	0.1763	ns	No						Subject	29.71	0.027	*	Yes						ANOVA table
			Difference between column means							Difference between column means							Difference between column means																																Interaction
			Predicted (LS) mean of WT	242480						Predicted (LS) mean of WT	23624						Predicted (LS) mean of WT	0.316											ANOVA table	SS	DF	MS	F (DFn, DFd)	P value					ANOVA table	SS	DF	MS	F (DFn, DFd)	P value					M/F Factor
			Predicted (LS) mean of S268A/S270A	211488						Predicted (LS) mean of S268A/S270A	25682						Predicted (LS) mean of S268A/S270A	0.198											Context x Genotype	39.78	1	39.78	F (1, 20) = 0.3274	P=0.5736					Context x Genotype	276.3	1	276.3	F (1, 21) = 2.741	P=0.1127					Genotype Factor
			Difference between predicted means	30992						Difference between predicted means	-2057						Difference between predicted means	0.1179											Context	1729	1	1729	F (1, 20) = 14.23	P=0.0012					Context	8899	1	8899	F (1, 21) = 88.29	P<0.0001					Residual
			SE of difference	26352						SE of difference	2052						SE of difference	0.06479											Genotype	809	1	809	F (1, 20) = 4.364	P=0.0497					Genotype	5.769	1	5.769	F (1, 21) = 0.02413	P=0.8780
			95% CI of difference	-23810 to 85793						95% CI of difference	-6324 to 2210						95% CI of difference	-0.01678 to 0.2527											Subject	3708	20	185.4	F (20, 20) = 1.526	P=0.1763					Subject	5019	21	239	F (21, 21) = 2.371	P=0.0270					Difference between column means
																													Residual	2430	20	121.5							Residual	2117	21	100.8							Predicted (LS) mean of +/+
			Difference between row means							Difference between row means							Difference between row means																																Predicted (LS) mean of -/-
			Predicted (LS) mean of Male	238213						Predicted (LS) mean of Male	24276						Predicted (LS) mean of Male	0.28											Difference between row means										Difference between row means										Difference between predicted means
			Predicted (LS) mean of Female	215755						Predicted (LS) mean of Female	25030						Predicted (LS) mean of Female	0.234											Mean of A	40.05									Mean of A	51.15									SE of difference
			Difference between predicted means	22457						Difference between predicted means	-753.3						Difference between predicted means	0.04606											Mean of B	27.3									Mean of B	23.1									95% CI of difference
			SE of difference	26352						SE of difference	2052						SE of difference	0.06479											Difference between means	12.75									Difference between means	28.06
			95% CI of difference	-32344 to 77259						95% CI of difference	-5020 to 3514						95% CI of difference	-0.08867 to 0.1808											SE of difference	3.38									SE of difference	2.986									Difference between row means
																													95% CI of difference	5.698 to 19.80									95% CI of difference	21.85 to 34.27									Predicted (LS) mean of Male
			Interaction CI							Interaction CI							Interaction CI																																Predicted (LS) mean of Female
			Mean diff, A1 - B1	38025						Mean diff, A1 - B1	-2619						Mean diff, A1 - B1	-0.05259											Difference between column means										Difference between column means										Difference between predicted means
			Mean diff, A2 - B2	23959						Mean diff, A2 - B2	-1495						Mean diff, A2 - B2	0.2885											Mean of +/+	29.32									Mean of +/+	37.48									SE of difference
			(A1 -B1) - (A2 - B2)	14066						(A1 -B1) - (A2 - B2)	-1124						(A1 -B1) - (A2 - B2)	-0.3411											Mean of -/-	38.04									Mean of -/-	36.77									95% CI of difference
			95% CI of difference	-95538 to 123669						95% CI of difference	-9658 to 7410						95% CI of difference	-0.6105 to -0.07161											Difference between means	-8.721									Difference between means	0.7144
			(B1 - A1) - (B2 - A2)	-14066						(B1 - A1) - (B2 - A2)	1124						(B1 - A1) - (B2 - A2)	0.3411											SE of difference	4.175									SE of difference	4.598									Interaction CI
			95% CI of difference	-123669 to 95538						95% CI of difference	-7410 to 9658						95% CI of difference	0.07161 to 0.6105											95% CI of difference	-17.43 to -0.01259									95% CI of difference	-8.848 to 10.28									Mean diff, A1 - B1
																																																	Mean diff, A2 - B2
			Data summary							Data summary							Number of families	1											Interaction CI										Interaction CI										(A1 -B1) - (A2 - B2)
			Number of columns (Genotype)	2						Number of columns (Genotype)	2						Number of comparisons per family	6											Mean diff, A1 - B1	-6.787									Mean diff, A1 - B1	-4.229									95% CI of difference
			Number of rows (sex)	2						Number of rows (sex)	2						Alpha	0.05											Mean diff, A2 - B2	-10.66									Mean diff, A2 - B2	5.658									(B1 - A1) - (B2 - A2)
			Number of values	25						Number of values	25																		(A1 -B1) - (A2 - B2)	3.868									(A1 -B1) - (A2 - B2)	-9.887									95% CI of difference
																	Tukey's multiple comparisons test	Predicted (LS) mean diff.	95.00% CI of diff.	Below threshold?	Summary	Adjusted P Value							95% CI of difference	-10.23 to 17.97									95% CI of difference	-22.31 to 2.533
																													(B1 - A1) - (B2 - A2)	-3.868									(B1 - A1) - (B2 - A2)	9.887									Data summary
																	Male:WT vs. Male:S268A/S270A	-0.05259	-0.3144 to 0.2092	No	ns	0.9428							95% CI of difference	-17.97 to 10.23									95% CI of difference	-2.533 to 22.31									Number of columns (Genotype Factor)
																	Male:WT vs. Female:WT	-0.1245	-0.3863 to 0.1373	No	ns	0.5579																											Number of rows (M/F Factor)
																	Male:WT vs. Female:S268A/S270A	0.164	-0.1068 to 0.4348	No	ns	0.3543							Data summary										Data summary										Number of values
																	Male:S268A/S270A vs. Female:WT	-0.07189	-0.3109 to 0.1671	No	ns	0.8357							Number of columns (Genotype)	2									Number of columns (Genotype)	2
																	Male:S268A/S270A vs. Female:S268A/S270A	0.2166	-0.03218 to 0.4654	No	ns	0.1025							Number of rows (Context)	2									Number of rows (Context)	2									Number of families
																	Female:WT vs. Female:S268A/S270A	0.2885	0.03971 to 0.5373	Yes	*	0.0193							Number of subjects (Subject)	22									Number of subjects (Subject)	23									Number of comparisons per family
																													Number of missing values	0									Number of missing values	0									Alpha
																	Test details	Predicted (LS) mean 1	Predicted (LS) mean 2	Predicted (LS) mean diff.	SE of diff.	N1	N2	q	DF				Number of families	1									Number of families	1									Šídák's multiple comparisons test
																													Number of comparisons per family	2									Number of comparisons per family	2
																	Male:WT vs. Male:S268A/S270A	0.2537	0.3063	-0.05259	0.09393	5	7	0.7917	21				Alpha	0.05									Alpha	0.05									Male:+/+ vs. Male:-/-
																	Male:WT vs. Female:WT	0.2537	0.3782	-0.1245	0.09393	5	7	1.874	21																								Male:+/+ vs. Female:+/+
																	Male:WT vs. Female:S268A/S270A	0.2537	0.08973	0.164	0.09714	5	6	2.388	21				Šídák's multiple comparisons test	Predicted (LS) mean diff.	95.00% CI of diff.	Below threshold?	Summary	Adjusted P Value					Šídák's multiple comparisons test	Predicted (LS) mean diff.	95.00% CI of diff.	Below threshold?	Summary	Adjusted P Value					Male:+/+ vs. Female:-/-
																	Male:S268A/S270A vs. Female:WT	0.3063	0.3782	-0.07189	0.08575	7	7	1.186	21																								Male:-/- vs. Female:+/+
																	Male:S268A/S270A vs. Female:S268A/S270A	0.3063	0.08973	0.2166	0.08925	7	6	3.432	21				A - B										A - B										Male:-/- vs. Female:-/-
																	Female:WT vs. Female:S268A/S270A	0.3782	0.08973	0.2885	0.08925	7	6	4.571	21				+/+	14.68	4.232 to 25.13	Yes	**	0.0057					+/+	23.11	12.30 to 33.93	Yes	****	<0.0001					Female:+/+ vs. Female:-/-
																													-/-	10.81	-1.745 to 23.37	No	ns	0.0984					-/-	33	23.52 to 42.48	Yes	****	<0.0001
																																																	Test details
																													Test details	Predicted (LS) mean 1	Predicted (LS) mean 2	Predicted (LS) mean diff.	SE of diff.	N1	N2	t	DF		Test details	Predicted (LS) mean 1	Predicted (LS) mean 2	Predicted (LS) mean diff.	SE of diff.	N1	N2	t
																																																	Male:+/+ vs. Male:-/-
																													A - B										A - B										Male:+/+ vs. Female:+/+
																													+/+	36.66	21.97	14.68	4.324	13	13	3.396	20		+/+	49.04	25.93	23.11	4.49	10	10	5.148			Male:+/+ vs. Female:-/-
																													-/-	43.44	32.63	10.81	5.196	9	9	2.081	20		-/-	53.27	20.27	33	3.938	13	13	8.38			Male:-/- vs. Female:+/+
																																																	Male:-/- vs. Female:-/-
																																																	Female:+/+ vs. Female:-/-
[truncated: 70 more columns]

## Sheet: Fig 5 (main+suppl)
	Figure 5											Figure 5										Figure 5											Figure 5
	Main											Main										Main											Suppl
	Panel A											Panel B										Panel C											Panel A
			p0 tdT+ Density CA1											p4 tdT+ Soma CA1 Pyramidale										p7 tdT+ SST- Soma CA1 Pyramidale											p7 tdT+ SST+ Soma CA1 Oriens							p7 tdT+ SST+ Soma CA1 Pyramidale
			Male		Female									Male		Female								Male		Female									Male		Female					Male		Female
			WT	S268A/S270A	WT	S268A/S270A								WT	S268A/S270A	WT	S268A/S270A							WT	S268A/S270A	WT	S268A/S270A								WT	S268A/S270A	WT	S268A/S270A				WT	S268A/S270A	WT	S268A/S270A
			2669.44	2314.32	2555.64	2469.49								1288.58	1028.9	1429.11	1485.07							642.083	612.963	631.208	754.602								395.579	411.687	408.947	461.615				58.3289	27.0118	38.3783	34.9661
			2469.15	2245.36	2297.22	1899.27								1028.15	1086.45	1069.72	1474.84							687.339	614.498	476.918	638.304								463.23	398.608	481.272	331.441				9.44806	30.5707	50.5256	19.7354
			2643.13	2240.24	2758	1928.27								1204.19	1065.21	780.154	1212.51							685.026	721.521	656.318	775.932								393.754	480.785	427.249	512.863				45.6202	12.8519	25.7883	35.0007
			2744.3	2107.82		2269.59								1222.12	1434.14	974.847	862.348							715.33	660.885	545.097	733.733								420.873	450.451	377.436	502.386				32.758	56.1662	30.5418	31.5285
			2574.8	2111.19		2045.97								1132	984.565	978.815	864.266							705.804	720.193	623.884	683.166								417.528	440.238	434.47	424.137				38.3783	19.4364	26.1237	24.5979
			2484.23											1402.71	1175.13	888.898	949.63								698.123		636.083									328.784		436.516					14.2205		28.1163
			2420.56													1563.01	593.495
																896.962	1013.64							Two-way ANOVA	Ordinary										Two-way ANOVA	Ordinary						Two-way ANOVA	Ordinary
			Two-way ANOVA	Ordinary																				Alpha	0.05										Alpha	0.05						Alpha	0.05
			Alpha	0.05										Two-way ANOVA	Ordinary
														Alpha	0.05									Source of Variation	% of total variation	P value	P value summary	Significant?							Source of Variation	% of total variation	P value	P value summary	Significant?			Source of Variation	% of total variation	P value	P value summary	Significant?
			Source of Variation	% of total variation	P value	P value summary	Significant?																	Interaction	24.55	0.0121	*	Yes							Interaction	1.014	0.665	ns	No			Interaction	3.578	0.4029	ns	No
			Interaction	0.1895	0.7759	ns	No							Source of Variation	% of total variation	P value	P value summary	Significant?						Sex	6.476	0.169	ns	No							genotype	1.065	0.6572	ns	No			genotype	3.021	0.4414	ns	No
			Genotype	54.92	0.0002	***	Yes							Interaction	0.519	0.7183	ns	No						Genotype	14.28	0.0474	*	Yes							sex	3.363	0.4332	ns	No			sex	1.166	0.6309	ns	No
			Sex	1.217	0.4737	ns	No							genotype	1.108	0.5988	ns	No
														Sex	5.035	0.2669	ns	No						ANOVA table	SS (Type III)	DF	MS	F (DFn, DFd)	P value						ANOVA table	SS (Type III)	DF	MS	F (DFn, DFd)	P value		ANOVA table	SS (Type III)	DF	MS	F (DFn, DFd)	P value
			ANOVA table	SS (Type III)	DF	MS	F (DFn, DFd)	P value																Interaction	24014	1	24014	F (1, 18) = 7.785	P=0.0121						Interaction	477.8	1	477.8	F (1, 18) = 0.1939	P=0.6650		Interaction	161.4	1	161.4	F (1, 19) = 0.7321	P=0.4029
			Interaction	2414	1	2414	F (1, 16) = 0.08385	P=0.7759						ANOVA table	SS (Type III)	DF	MS	F (DFn, DFd)	P value					Sex	6335	1	6335	F (1, 18) = 2.054	P=0.1690						genotype	501.9	1	501.9	F (1, 18) = 0.2036	P=0.6572		genotype	136.2	1	136.2	F (1, 19) = 0.6181	P=0.4414
			Genotype	699514	1	699514	F (1, 16) = 24.30	P=0.0002						Interaction	7969	1	7969	F (1, 24) = 0.1332	P=0.7183					Genotype	13965	1	13965	F (1, 18) = 4.528	P=0.0474						sex	1584	1	1584	F (1, 18) = 0.6427	P=0.4332		sex	52.56	1	52.56	F (1, 19) = 0.2385	P=0.6309
			Sex	15501	1	15501	F (1, 16) = 0.5384	P=0.4737						genotype	17010	1	17010	F (1, 24) = 0.2843	P=0.5988					Residual	55522	18	3085								Residual	44363	18	2465				Residual	4188	19	220.4
			Residual	460660	16	28791								Sex	77308	1	77308	F (1, 24) = 1.292	P=0.2669
														Residual	1435964	24	59832							Difference between column means											Difference between column means							Difference between column means
			Difference between column means																					Predicted (LS) mean of WT	636.9										Predicted (LS) mean of Male	418.3						Predicted (LS) mean of Male	31.81
			Predicted (LS) mean of Male	2388										Difference between column means										Predicted (LS) mean of MUT	687.5										Predicted (LS) mean of Female	435.4						Predicted (LS) mean of Female	28.78
			Predicted (LS) mean of Female	2330										Predicted (LS) mean of WT	1171									Difference between predicted means	-50.6										Difference between predicted means	-17.04						Difference between predicted means	3.033
			Difference between predicted means	58.27										Predicted (LS) mean of S268A/S270A	1065									SE of difference	23.78										SE of difference	21.26						SE of difference	6.211
			SE of difference	79.41										Difference between predicted means	106.2									95% CI of difference	-100.6 to -0.6392										95% CI of difference	-61.70 to 27.62						95% CI of difference	-9.966 to 16.03
			95% CI of difference	-110.1 to 226.6										SE of difference	93.41
														95% CI of difference	-86.61 to 299.0									Difference between row means											Difference between row means							Difference between row means
			Difference between row means																					Predicted (LS) mean of Male	679.2										Predicted (LS) mean of WT	422						Predicted (LS) mean of WT	32.73
			Predicted (LS) mean of WT	2555										Difference between row means										Predicted (LS) mean of Female	645.2										Predicted (LS) mean of MUT	431.6						Predicted (LS) mean of MUT	27.85
			Predicted (LS) mean of MUT	2163										Predicted (LS) mean of Male	1143									Difference between predicted means	34.08										Difference between predicted means	-9.592						Difference between predicted means	4.883
			Difference between predicted means	391.4										Predicted (LS) mean of Female	1093									SE of difference	23.78										SE of difference	21.26						SE of difference	6.211
			SE of difference	79.41										Difference between predicted means	49.81									95% CI of difference	-15.88 to 84.04										95% CI of difference	-54.25 to 35.07						95% CI of difference	-8.116 to 17.88
			95% CI of difference	223.1 to 559.8										SE of difference	93.41
														95% CI of difference	-143.0 to 242.6									Interaction CI											Interaction CI							Interaction CI
			Interaction CI																					Mean diff, A1 - B1	15.75										Mean diff, A1 - B1	-7.682						Mean diff, A1 - B1	8.347
			Mean diff, A1 - B1	35.27										Interaction CI										Mean diff, A2 - B2	-117										Mean diff, A2 - B2	-26.4						Mean diff, A2 - B2	-2.281
			Mean diff, A2 - B2	81.27										Mean diff, A1 - B1	140.3									(A1 -B1) - (A2 - B2)	132.7										(A1 -B1) - (A2 - B2)	18.72						(A1 -B1) - (A2 - B2)	10.63
			(A1 -B1) - (A2 - B2)	-45.99										Mean diff, A2 - B2	72.09									95% CI of difference	32.78 to 232.6										95% CI of difference	-70.60 to 108.0						95% CI of difference	-15.37 to 36.63
			95% CI of difference	-382.7 to 290.7										(A1 -B1) - (A2 - B2)	68.18									(B1 - A1) - (B2 - A2)	-132.7										(B1 - A1) - (B2 - A2)	-18.72						(B1 - A1) - (B2 - A2)	-10.63
			(B1 - A1) - (B2 - A2)	45.99										95% CI of difference	-317.4 to 453.8									95% CI of difference	-232.6 to -32.78										95% CI of difference	-108.0 to 70.60						95% CI of difference	-36.63 to 15.37
			95% CI of difference	-290.7 to 382.7										(B1 - A1) - (B2 - A2)	-68.18
														95% CI of difference	-453.8 to 317.4									Data summary											Data summary							Data summary
			Data summary																					Number of columns (Genotype)	2										Number of columns (sex)	2						Number of columns (sex)	2
			Number of columns (Sex)	2										Data summary										Number of rows (Sex)	2										Number of rows (genotype)	2						Number of rows (genotype)	2
			Number of rows (Genotype)	2										Number of columns (Sex)	2									Number of values	22										Number of values	22						Number of values	23
			Number of values	20										Number of rows (genotype)	2
														Number of values	28									Number of families	1
			Number of families	1																				Number of comparisons per family	6
			Number of comparisons per family	6																				Alpha	0.05
			Alpha	0.05
																								Tukey's multiple comparisons test	Predicted (LS) mean diff.	95.00% CI of diff.	Below threshold?	Summary	Adjusted P Value
			Tukey's multiple comparisons test	Predicted (LS) mean diff.	95.00% CI of diff.	Below threshold?	Summary	Adjusted P Value
																								Male:WT vs. Male:MUT	15.75	-79.30 to 110.8	No	ns	0.965
			WT:Male vs. WT:Female	35.27	-299.7 to 370.3	No	ns	0.9901																Male:WT vs. Female:WT	100.4	1.156 to 199.7	Yes	*	0.0468
			WT:Male vs. MUT:Male	368.4	84.19 to 652.7	Yes	**	0.0093																Male:WT vs. Female:MUT	-16.52	-111.6 to 78.53	No	ns	0.96
			WT:Male vs. MUT:Female	449.7	165.5 to 734.0	Yes	**	0.0018																Male:MUT vs. Female:WT	84.68	-10.37 to 179.7	No	ns	0.0908
			WT:Female vs. MUT:Male	333.2	-21.36 to 687.7	No	ns	0.0693																Male:MUT vs. Female:MUT	-32.27	-122.9 to 58.35	No	ns	0.7477
			WT:Female vs. MUT:Female	414.4	59.91 to 769.0	Yes	*	0.0193																Female:WT vs. Female:MUT	-117	-212.0 to -21.90	Yes	*	0.013
			MUT:Male vs. MUT:Female	81.27	-225.8 to 388.3	No	ns	0.8722
																								Test details	Predicted (LS) mean 1	Predicted (LS) mean 2	Predicted (LS) mean diff.	SE of diff.	N1	N2	q	DF
			Test details	Predicted (LS) mean 1	Predicted (LS) mean 2	Predicted (LS) mean diff.	SE of diff.	N1	N2	q	DF
																								Male:WT vs. Male:MUT	687.1	671.4	15.75	33.63	5	6	0.6624	18
			WT:Male vs. WT:Female	2572	2537	35.27	117.1	7	3	0.426	16													Male:WT vs. Female:WT	687.1	586.7	100.4	35.13	5	5	4.044	18
			WT:Male vs. MUT:Male	2572	2204	368.4	99.35	7	5	5.244	16													Male:WT vs. Female:MUT	687.1	703.6	-16.52	33.63	5	6	0.6947	18
			WT:Male vs. MUT:Female	2572	2123	449.7	99.35	7	5	6.401	16													Male:MUT vs. Female:WT	671.4	586.7	84.68	33.63	6	5	3.561	18
			WT:Female vs. MUT:Male	2537	2204	333.2	123.9	3	5	3.802	16													Male:MUT vs. Female:MUT	671.4	703.6	-32.27	32.07	6	6	1.423	18
			WT:Female vs. MUT:Female	2537	2123	414.4	123.9	3	5	4.73	16													Female:WT vs. Female:MUT	586.7	703.6	-117	33.63	5	6	4.918	18
			MUT:Male vs. MUT:Female	2204	2123	81.27	107.3	5	5	1.071	16

## Sheet: Fig 6 (main+suppl)
	Figure 6																		Figure 6										Figure 6																Figure 6
	Main																		Main										Main		P4 patch sequencing														Main
	Panel A																		Panel B										Panel C																Panel A
																															DE transcripts							DE transcripts									Resting membrane potential
			AP frequency							AP amplitude											sPSC Frequency					WT Male					WT (positive FC enriched in female, negative enriched in male)							S268A/S270A (positive FC enriched in female, negative enriched in male)									Male		Female
			Male		Female					Male		Female									Male WT	Female WT	Male S268A/S270A	Female S268A/S270A		> 1 PSC/s	6				Gene	logFC	logCPM	F	PValue	FDR		Gene	logFC	logCPM	F	PValue	FDR				WT	S268A/S270A	WT
			WT	S268A/S270A	WT	S268A/S270A				WT	S268A/S270A	WT	S268A/S270A								0.25	0.7	0.409836	0.55		< 1 PSC/s	18				Pcdha5	-6.91212	5.16294	30.1787	5.2908e-07	0.00127808		Ccnd2	5.07416	6.20001	23.2324	6.92116e-06	0.0252441				-55.3284	-45.8263	-70.5261
			65.2467	79.4497	65.918	52.486				52.8082	47.0107	53.88	52.4066								0.066667	0.924242	0.079365	0.177419							Mtap	-6.71851	4.1433	33.3421	1.69241e-07	0.000917232		Camkmt	-5.3074	5.69982	23.1408	7.17978e-06	0.0252441				-65.1245	-39.7782	-35.942
			56.2486	55.7746	66.2871	58.8958				36.8171	63.0425	33.7473	61.0271								0.014493	0.21875	0.292308	0		WT Female					Adnp2	-6.26449	5.03947	19.7708	3.01024e-05	0.0098039		Eif2s3y	-4.58069	5.39106	18.8994	4.10601e-05	0.075754				-66.9556	-35.789	-39.7227
			94.6372	62.8747	42.5603	70.474				35.915	56.3959	30.4104	25.1126								0.2125	0.0645161	2.84127	3.96667		> 1 PSC/s	2				4933427D14Rik	-6.08917	5.22317	20.0707	2.66046e-05	0.00976666		Tor1aip2	-4.4162	6.69131	18.785	4.3091e-05	0.075754				-56.1523	-49.0393	-32.7966
			65.8358	55.8468	67.6505	63.2889				38.9734	64.4951	24.387	57.7296								1.90476	0.803279	0.704918	0.092308		< 1 PSC/s	21				Dusp12	-5.8877	5.3984	26.5737	2.03294e-06	0.00294655		Nr4a2	-4.28467	5.76249	17.2892	8.15452e-05	0.114685				-42.1555	-49.9696	-44.8229
			64.5526	62.4207	55.1712	75.1555				50.8043	58.13	36.1778	61.9562								0.016129	0.262295	0.733333	0.483333							Naa16	-5.84527	4.60806	24.7497	4.10076e-06	0.00371477		Zbtb17	4.91763	5.47315	16.1962	0.000130998	0.15353				-38.004	-43.617	-22.5208
			53.2551	65.7229	59.6009	66.641				60.5035	51.0636	56.1708	44.1175								3.26667	0.0166667	0.032787	0.349206		Male S268A/S270A					Gpr22	-5.78031	4.86935	25.7311	2.80625e-06	0.00324986		Camk1d	-4.26193	6.24052	14.4386	0.00028497	0.216624				-38.8335	-37.8404	-55.7903
			75.6757	58.5104	73.0848	56.4679				56.7677	45.2123	56.8427	37.6366								0.3	0.138462	3.93443	0		> 1 PSC/s	5				Nek6	-5.76854	5.65503	32.213	2.53134e-07	0.000917232		Slc8a1	-3.30255	6.54387	14.1755	0.000320665	0.216624				-37.1041	-46.6045	-57.8326
			82.528	81.3507	69.5228	73.8829				36.6204	49.5407	49.1258	39.7009								0.043478	0.0819672	0.078125	1.63235		< 1 PSC/s	14				AL731706.1	-5.46847	4.72246	18.707	4.68361e-05	0.0111766		Rrp9	-3.76885	6.76085	14.1528	0.000323943	0.216624				-44.3204	-38.4786	-62.2742
			68.4523	57.5986	77.6233	54.3702				24.7297	48.0291	28.5761	60.7339								1.03333	0.467742	3.66667	0.692308							Zfand2a	-5.46399	4.58441	20.5326	2.20145e-05	0.00976666		Lss	3.54145	5.61631	14.1007	0.000331629	0.216624				-43.1153	-47.2586	-52.1719
			65.6995	74.0153	56.7887	60.7287				17.1408	66.0887	47.2863	57.8878								1.18333	1.06667	0.278689	0.380952		Female S268A/S270A					Slc24a2	-5.46374	4.63176	18.1258	5.97839e-05	0.0127428		Ppp1r12b	3.95142	6.20455	13.8578	0.000369997	0.216624				-43.2375	-40.1353	-65.6174
			54.9964	67.4757	80.6071	64.1671				38.9568	45.8858	48.1033	47.2172								0	0.723077	1.46667	0.766667		> 1 PSC/s	4				Far1	-5.34583	5.66218	21.1994	1.67812e-05	0.00935488		Ftsj1	-3.65828	4.91806	13.8183	0.000376658	0.216624				-41.3738	-50.5683	-41.707
			75.4169	73.6196	23.0512	56.6181				54.2998	59.984	22.0543	63.2518								0.383333	1.28333	0.031746	1.95		< 1 PSC/s	16				Aamdc	-5.16478	4.52202	25.4399	3.13909e-06	0.00324986		Alas1	-4.07233	5.33125	13.6492	0.000406595	0.216624				-41.6786	-60.4409	-51.2714
			76.6182	76.1567	83.7812	57.3621				30.7253	28.1603	37.7651	31.269								0.220588	0.933333	0.157143	1.9							Slc25a53	-4.98209	4.9147	17.13	9.12275e-05	0.0162089		Sort1	-3.43916	5.6208	13.5192	0.000431277	0.216624				-66.2489	-60.4543	-44.6525
			66.1779	70.7011	67.6562	40.2351				24.0268	50.6149	42.4526	40.0779								0.459016	0.266667	0	0.083333							Rsph9	-4.97513	5.30567	22.7174	9.12053e-06	0.00708983		Dgcr6	3.31062	7.12682	12.8058	0.000597188	0.253406				-41.6925	-46.4886	-40.6138
			50.063	80.1362	58.4015	51.8029				20.221	48.1418		50.282								0.048387	0.533333	2.51562	0.166667							9430015G10Rik	-4.96763	5.676	16.0814	0.000143252	0.0203028		Ccdc115	-3.93297	6.63579	12.6909	0.000629526	0.253406				-45.4307	-30.0479	-40.2295
			46.3728							25.3003											1.83333	0.633333	0.083333	0.265625							Bnip2	-4.93051	4.96077	19.5189	3.34052e-05	0.00980854		Ankrd28	3.3386	5.86712	12.4942	0.000689172	0.253406				-32.6667	-47.3501	-48.9233
			52.0811							36.8801											0.064516	0.0333333	0.348485	0.353846							Fermt2	-4.92384	5.29729	20.1739	2.54993e-05	0.00976666		Elovl5	3.5156	6.18966	12.3776	0.000727278	0.253406				-55.5383	-45.332	-45.8813
			51.9482							59.4424											0.03125	0.1	0.016393	0.039604							Mbip	-4.81265	4.2156	15.0638	0.000223392	0.0231205		Exoc8	4.21294	5.58335	12.3702	0.000729778	0.253406				-51.8129
			69.0841							58.4929											0.311475	0.1	0.083333	0.083333							Ccdc91	-4.76821	5.09046	15.5037	0.000184208	0.0217302		Zc3h7b	3.78028	5.25687	12.2916	0.00075675	0.253406				-43.8351
			60.2886							39.8358											0.066667	0.0666667		0.206349							Hsd17b10	-4.69412	5.23385	20.0954	2.63361e-05	0.00976666		Smap2	-3.03426	6.67231	12.2907	0.000757077	0.253406				-34.2713
			53.5291							39.4353											0.027397	0.2		0.333333							Enox1	-4.57255	5.56744	15.9329	0.000152788	0.0205048		Slc19a2	4.18282	4.84772	12.1484	0.000808635	0.253406				-38.6917
			65.4473							24.769											1.01667	0.0967742									Mrpl2	-4.47591	5.55216	17.1178	9.17022e-05	0.0162089		Tyms	3.96412	5.95828	12.0952	0.000828832	0.253406				-57.1309
																					0.131148										Thap3	-4.42963	4.62483	12.3977	0.000739126	0.0415228		Zfp597	4.39258	5.78832	11.8865	0.000913215	0.267572				-49.217
			Two-way ANOVA	Ordinary						Two-way ANOVA	Ordinary																				Tbc1d20	-4.41161	5.30486	17.7668	6.9577e-05	0.0141667		Akap8l	3.0931	6.96765	11.7948	0.000953063	0.268078				-45.7207
			Alpha	0.05						Alpha	0.05																				Fastkd2	-4.39351	5.87319	12.2507	0.000790663	0.0430822		Sec23ip	3.22906	5.68016	11.5088	0.00108933	0.29283				-45.6682
																															Abhd6	-4.25043	4.89603	15.0572	0.00022404	0.0231205		Wdr5	-3.4595	5.99185	11.4413	0.00112435	0.29283				-31.2576
			Source of Variation	% of total variation	P value	P value summary	Significant?			Source of Variation	% of total variation	P value	P value summary	Significant?																	Dyrk3	-4.22914	4.87843	15.1115	0.000218752	0.0231205		Gas8	-3.37835	4.11684	11.2809	0.00121232	0.297277				-45.6099
			Interaction	2.101	0.2415	ns	No			Interaction	0.7961	0.4411	ns	No																	Nsmce2	-4.17522	5.16813	16.8019	0.000104986	0.0179775		St6galnac5	-2.92331	7.33253	11.257	0.00122597	0.297277				-35.673
			Sex	3.669	0.1232	ns	No			Sex	0.1724	0.7195	ns	No																	Orc5	-4.17208	5.55833	11.8474	0.000952187	0.0458891		Ppp1r7	-3.21231	6.78799	11.1224	0.0013062	0.306174				-43.4796
			Genotype	0.03034	0.8875	ns	No			Genotype	16.16	0.0009	***	Yes																	Erp44	-4.14432	6.4017	16.7649	0.000106669	0.0179775		Cyb5a	3.05654	6.96043	10.8262	0.00150243	0.322824
																															Josd1	-4.12596	5.06389	10.4893	0.00179748	0.0584779		Ncoa2	-2.62866	6.38252	10.816	0.00150975	0.322824				Two-way ANOVA	Ordinary
			ANOVA table	SS (Type III)	DF	MS	F (DFn, DFd)	P value		ANOVA table	SS (Type III)	DF	MS	F (DFn, DFd)	P value																Mapk4	-4.11997	4.65775	15.6258	0.000174643	0.0216607		Rbm45	-2.80357	5.09654	10.8087	0.00151496	0.322824				Alpha	0.05
			Interaction	190.6	1	190.6	F (1, 63) = 1.398	P=0.2415		Interaction	87.38	1	87.38	F (1, 62) = 0.6012	P=0.4411																Fam169a	-4.09494	5.81749	15.1379	0.00021623	0.0231205		Pgpep1	2.67748	6.45709	10.5764	0.00169168	0.327403
			Sex	332.8	1	332.8	F (1, 63) = 2.442	P=0.1232		Sex	18.92	1	18.92	F (1, 62) = 0.1302	P=0.7195																Arhgef11	-4.03483	4.61669	11.9978	0.000888298	0.043917		Fbln1	3.92903	5.8694	10.5277	0.00173133	0.327403				Source of Variation	% of total variation	P value
			Genotype	2.752	1	2.752	F (1, 63) = 0.02019	P=0.8875		Genotype	1774	1	1774	F (1, 62) = 12.20	P=0.0009																Sgf29	-3.97513	4.32728	13.2036	0.000512107	0.0370288		Sharpin	-3.48277	5.91236	10.4712	0.00177857	0.327403				Interaction	0.2451	0.6556
			Residual	8586	63	136.3				Residual	9011	62	145.3																		Klhl26	-3.9479	5.38388	10.268	0.00199642	0.0603482		Psd2	3.27111	5.18803	10.4261	0.00181724	0.327403				sex	0.08036	0.7984
																															Rnf168	-3.94687	4.93717	11.375	0.00118569	0.0499577		Aar2	3.64112	6.47103	10.4184	0.00182388	0.327403				genotype	0.6797	0.4582
			Difference between column means							Difference between column means																					Sh3gl3	-3.93194	5.11671	16.2452	0.000133444	0.0197361		Cript	2.20335	7.72872	10.369	0.00186743	0.327403
			Predicted (LS) mean of WT	63.73						Predicted (LS) mean of WT	39.87																				Usp12	-3.91078	5.33794	13.8159	0.000388726	0.0327569		H2afv	2.96861	6.96058	10.3663	0.00186981	0.327403				ANOVA table	SS (Type III)	DF
			Predicted (LS) mean of MUT	64.14						Predicted (LS) mean of MUT	50.41																				Smad4	-3.8931	4.86341	11.2624	0.0012496	0.0505915		Cspg5	2.1644	8.08182	10.323	0.00190892	0.327403				Interaction	18.33	1
			Difference between predicted means	-0.4109						Difference between predicted means	-10.53																				Zfp386	-3.87515	5.84851	11.7435	0.000999064	0.0470144		Nudt2	-3.55431	5.75991	10.164	0.00205983	0.34485				sex	6.009	1
			SE of difference	2.892						SE of difference	3.015																				Tcta	-3.87359	5.07499	12.2307	0.00079799	0.043157		Fam169a	-3.67794	5.55636	10.1151	0.00210872	0.34485				genotype	50.82	1
			95% CI of difference	-6.190 to 5.368						95% CI of difference	-16.56 to -4.506																				Rdh11	-3.85892	5.28303	12.2912	0.000776113	0.0426098		Gpr37	-2.98275	6.36447	9.94605	0.00228718	0.347492				Residual	7410	81
																															Eif2s3y	-3.80513	6.3053	13.4836	0.000451325	0.0359423		Rbl2	3.60616	4.27065	9.84916	0.00239644	0.347492
			Difference between row means							Difference between row means																					Slc16a2	-3.79505	6.01707	14.015	0.000355602	0.0309443		Capns1	3.19064	6.26317	9.84082	0.00240611	0.347492				Difference between column means
			Predicted (LS) mean of Male	66.2						Predicted (LS) mean of Male	45.68																				Ccny	-3.77415	5.66761	16.0534	0.000145001	0.0203028		Gpatch8	-3.36758	5.22997	9.81769	0.00243309	0.347492				Predicted (LS) mean of WT	-46.66
			Predicted (LS) mean of Female	61.68						Predicted (LS) mean of Female	44.6																				Hnmt	-3.76597	5.21721	9.63718	0.00269938	0.0719178		Zfp738	-3.03956	5.48169	9.80787	0.00244464	0.347492				Predicted (LS) mean of MUT	-45.08
			Difference between predicted means	4.519						Difference between predicted means	1.088																				Hpcal4	-3.75209	5.96071	12.6215	0.000667185	0.0407221		Gpr107	3.69625	5.05427	9.76973	0.00249006	0.347492				Difference between predicted means	-1.582
			SE of difference	2.892						SE of difference	3.015																				Cptp	-3.71292	5.41222	11.3208	0.00121602	0.0504223		Zfp692	3.36601	5.20704	9.72547	0.00254386	0.347492				SE of difference	2.123
			95% CI of difference	-1.260 to 10.30						95% CI of difference	-4.939 to 7.115																				Fam122a	-3.70412	4.81881	9.44658	0.0029591	0.0732189		Slc36a4	3.18372	6.22651	9.66275	0.00262218	0.347492				95% CI of difference	-5.807 to 2.642
																															Slc39a13	-3.69299	5.33834	9.49028	0.00289733	0.0732189		Gba	-3.74197	5.16353	9.64397	0.00264612	0.347492
			Interaction CI							Interaction CI																					Tor2a	-3.64128	5.04097	10.8258	0.00153345	0.054919		Mfap1a	-3.24521	4.09109	9.57564	0.00273514	0.347492				Difference between row means
			Mean diff, A1 - B1	-3.83						Mean diff, A1 - B1	-12.87																				Ddx18	-3.63446	5.09045	11.0896	0.0013548	0.0517794		Necap2	3.31029	5.17759	9.5638	0.00275087	0.347492				Predicted (LS) mean of Male	-45.59
			Mean diff, A2 - B2	3.009						Mean diff, A2 - B2	-8.195																				Spon1	-3.61325	5.14983	11.8384	0.000956155	0.0458891		Cox15	-3.19892	4.64573	9.51262	0.00281999	0.347492				Predicted (LS) mean of Female	-46.14
			(A1 -B1) - (A2 - B2)	-6.839						(A1 -B1) - (A2 - B2)	-4.676																				Gnpat	-3.61274	5.42456	11.3239	0.00121427	0.0504223		Fam135b	-3.17149	5.33358	9.34307	0.00306215	0.347492				Difference between predicted means	0.5441
			95% CI of difference	-18.40 to 4.719						95% CI of difference	-16.73 to 7.379																				Ercc8	-3.59861	5.83974	10.4339	0.00184524	0.0591701		Snx14	-3.3982	5.39595	9.28607	0.00314835	0.347492				SE of difference	2.123
			(B1 - A1) - (B2 - A2)	6.839						(B1 - A1) - (B2 - A2)	4.676																				Ext2	-3.58975	6.12098	17.1689	8.97239e-05	0.0162089		B3galt1	-3.23367	5.39734	9.2664	0.00317866	0.347492				95% CI of difference	-3.680 to 4.768
			95% CI of difference	-4.719 to 18.40						95% CI of difference	-7.379 to 16.73																				Pde6d	-3.56493	5.97216	13.639	0.000420853	0.0350566		Pnpla6	3.07043	4.99748	9.25317	0.00319922	0.347492
																															Nfrkb	-3.54544	5.14609	10.9951	0.00141622	0.0529037		Snapc5	-3.35104	4.6325	9.22003	0.00325136	0.347492				Interaction CI
			Data summary							Data summary																					Vma21	-3.5401	4.82826	12.0246	0.000877365	0.043917		Ttpal	-3.27675	5.57074	9.21826	0.00325417	0.347492				Mean diff, A1 - B1	-0.6321
			Number of columns (Genotype)	2						Number of columns (Genotype)	2																				Ift27	-3.5367	5.04059	12.9277	0.000580352	0.0378902		Fat1	3.47541	4.45002	9.19461	0.00329194	0.347492				Mean diff, A2 - B2	-2.533
			Number of rows (Sex)	2						Number of rows (Sex)	2																				Mmab	-3.52472	6.17244	9.42245	0.00299379	0.0732189		Lrrc41	2.60659	7.05171	9.18364	0.00330962	0.347492				(A1 -B1) - (A2 - B2)	1.901
			Number of values	67						Number of values	66																				Nr3c2	-3.51994	5.26758	11.9096	0.000925209	0.0449999		Cpt1c	2.95472	6.10258	9.1775	0.00331956	0.347492				95% CI of difference	-6.548 to 10.35
																															Slc11a2	-3.51189	6.86254	12.3581	0.000752653	0.0419575		Eif2s1	-2.76189	7.03883	9.17021	0.00333139	0.347492				(B1 - A1) - (B2 - A2)	-1.901
										Number of families	1																				Unc5a	-3.50796	5.33028	9.42333	0.0029925	0.0732189		Ubr4	2.81064	6.5447	9.06218	0.00351204	0.347492				95% CI of difference	-10.35 to 6.548
										Number of comparisons per family	6																				Me1	-3.50711	6.06538	11.0776	0.00136246	0.0517794		Hmgn2	1.22734	9.836	9.05714	0.00352071	0.347492
										Alpha	0.05																				Med17	-3.50036	4.83417	10.3841	0.00188936	0.0591768		Abt1	3.52887	6.10187	8.99076	0.00363704	0.347492				Data summary
																															Hace1	-3.48844	4.19257	13.1311	0.000529212	0.0370288		Akt3	-3.09531	4.91564	8.9811	0.00365429	0.347492				Number of columns (genotype)	2
										Tukey's multiple comparisons test	Predicted (LS) mean diff.	95.00% CI of diff.	Below threshold?	Summary	Adjusted P Value																Smad2	-3.47416	5.56961	10.0786	0.00218483	0.0638447		Chp1	-3.26348	5.16932	8.942	0.00372503	0.347492				Number of rows (sex)	2
																															Lypla1	-3.46036	4.79173	11.1019	0.00134703	0.0517794		Nrf1	2.49488	5.10476	8.90535	0.00379263	0.347492				Number of values	85
										Male:WT vs. Male:MUT	-12.87	-23.53 to -2.214	Yes	*	0.0117																Taz	-3.45786	5.84959	9.76526	0.00253826	0.0699422		Fam136a	-3.39281	5.4646	8.89498	0.00381199	0.347492
										Male:WT vs. Female:WT	-1.25	-12.13 to 9.631	No	ns	0.9902																Rpe	-3.44988	4.51931	9.89253	0.00238805	0.0676024		Bcan	3.68687	6.86163	8.98637	0.00381783	0.347492
										Male:WT vs. Female:MUT	-9.445	-20.10 to 1.212	No	ns	0.1001																Mfsd10	-3.44768	5.72824	10.3099	0.00195703	0.0603482		Churc1	-2.56116	6.22066	8.86406	0.00387031	0.347492
										Male:MUT vs. Female:WT	11.62	-0.2066 to 23.45	No	ns	0.0559																Atp1a2	-3.4412	4.90066	9.33053	0.00312984	0.074251		Tmem245	2.90571	5.74569	8.80687	0.00398066	0.347492
										Male:MUT vs. Female:MUT	3.426	-8.196 to 15.05	No	ns	0.864																Ctsa	-3.42771	5.93342	14.1995	0.000327504	0.0293015		Rbm4	-3.23608	5.75451	8.78549	0.00402276	0.347492
										Female:WT vs. Female:MUT	-8.195	-20.02 to 3.633	No	ns	0.2696																Usp28	-3.42273	5.40032	9.23611	0.00327632	0.0757345		Numa1	-3.15237	4.80957	8.76629	0.00406094	0.347492
																															Crbn	-3.40497	5.36457	12.5621	0.000685538	0.0407221		Bcl11b	-3.0723	5.82982	8.75861	0.00407633	0.347492
																															Zfp846	-3.40139	4.98991	13.1989	0.00051321	0.0370288		Tril	3.10482	4.75307	8.75565	0.00408228	0.347492
										Test details	Predicted (LS) mean 1	Predicted (LS) mean 2	Predicted (LS) mean diff.	SE of diff.	N1	N2	q	DF													Sde2	-3.38939	5.93732	12.087	0.000852518	0.043917		Sema6d	2.81813	6.7389	8.75493	0.00408371	0.347492
																															Nat14	-3.37984	5.1452	10.0516	0.00221318	0.0644134		Col4a2	3.43123	5.93326	8.70291	0.00418971	0.347492
										Male:WT vs. Male:MUT	39.25	52.12	-12.87	4.037	22	15	4.509	62													Mrps5	-3.37385	5.91062	12.0336	0.000873725	0.043917		Zup1	-2.83603	4.71506	8.67929	0.00423879	0.347492
										Male:WT vs. Female:WT	39.25	40.5	-1.25	4.122	22	14	0.4289	62													Gm3002	-3.36869	4.44718	8.29912	0.00518315	0.0991697		Eif2b2	2.93803	6.19897	8.6777	0.00424212	0.347492
										Male:WT vs. Female:MUT	39.25	48.69	-9.445	4.037	22	15	3.309	62													Selenoo	-3.36827	5.08217	9.56178	0.00279916	0.0732189		Smim20	3.62964	5.30935	8.66248	0.00427407	0.347492
										Male:MUT vs. Female:WT	52.12	40.5	11.62	4.48	15	14	3.668	62													Abcf3	-3.35845	5.86091	13.1768	0.000518361	0.0370288		Cables2	-3.06064	5.82825	8.63413	0.00433429	0.347492
										Male:MUT vs. Female:MUT	52.12	48.69	3.426	4.402	15	15	1.101	62													Asrgl1	-3.33954	6.49324	10.5763	0.00172497	0.0571589		Cfap36	-2.35732	7.01742	8.62135	0.00436172	0.347492
										Female:WT vs. Female:MUT	40.5	48.69	-8.195	4.48	14	15	2.587	62													Cep89	-3.32407	5.22656	10.2847	0.00198061	0.0603482		Rev1	-2.91523	6.06275	8.61042	0.00438532	0.347492
																															Tppp	-3.31603	4.22726	9.04438	0.00359614	0.0796979		Rdh13	-2.44056	5.00221	8.59864	0.0044109	0.347492
																															Zbtb2	-3.30918	6.36005	11.2187	0.00127543	0.0510621		Msantd4	3.28578	5.27347	8.54786	0.00452299	0.347492
																															Mlxip	-3.29713	5.399	14.7587	0.000255551	0.0252973		Ankrd40	3.64524	5.12814	8.54431	0.00453093	0.347492
																															Baz2b	-3.27525	4.65909	10.1656	0.00209614	0.0617508		Clasp1	-2.36851	6.42495	8.54413	0.00453135	0.347492
																															Etfb	-3.27054	4.98528	11.5806	0.00107749	0.0482009		Usf2	-3.02209	5.29141	8.53748	0.00454626	0.347492
																															Ppp4c	-3.26305	6.43498	13.5774	0.00043267	0.0355025		Zfp467	3.42019	4.47313	8.48864	0.00465747	0.350795
																															Ddx52	-3.21984	5.21725	9.65425	0.00267731	0.0718609		Brd9	-1.99044	7.51364	8.47491	0.00468924	0.350795
																															Wipi2	-3.21088	5.90866	14.2528	0.000319819	0.0289716		Ranbp2	-2.47369	6.20793	8.4047	0.00485524	0.356061
																															Cep164	-3.20945	4.69146	8.55758	0.00456305	0.0918568		Mfn1	-2.39965	6.23616	8.40235	0.0048609	0.356061
																															Pcgf6	-3.19432	5.10667	9.5373	0.00283237	0.0732189		Pwwp2a	-3.07647	6.16353	8.31339	0.00508038	0.362287
																															Ntpcr	-3.18796	4.16717	10.2658	0.00199856	0.0603482		Mepce	3.60121	4.31311	8.30911	0.00509118	0.362287
																															Cmtr1	-3.1543	5.98454	9.91084	0.00236722	0.0672754		Rassf1	3.03846	6.08702	8.27483	0.00517869	0.362287
																															Nelfb	-3.14313	6.16502	11.5573	0.0010892	0.048426		Anapc4	-2.41252	6.62739	8.2516	0.00523885	0.362287
																															Pcdhga12	-3.14224	5.05503	9.03344	0.00361534	0.0797928		mt-Nd4	-1.3697	10.0441	8.24814	0.00524789	0.362287
																															Pls3	-3.13842	6.19981	12.0138	0.000881752	0.043917		Stt3a	2.75389	5.75649	8.23307	0.0052874	0.362287
																															Phldb1	-3.13835	4.9583	9.37148	0.00306845	0.074251		5031439G07Rik	-2.80118	5.8934	8.21367	0.00533869	0.362287
																															Rrbp1	-3.13702	4.21752	12.399	0.000738686	0.0415228		Pcp4	2.99705	6.75572	8.20582	0.00535959	0.362287
																															Pde1b	-3.13357	4.91636	8.78671	0.00407802	0.0866669		Pank3	-2.68727	5.58369	8.15734	0.00549065	0.362287
																															Exoc2	-3.12115	6.09547	10.3383	0.00193087	0.0600557		Slf1	-2.92563	4.84932	8.14076	0.00553621	0.362287
																															Nat10	-3.0984	5.86081	9.46015	0.00293977	0.0732189		Cds2	-2.69033	5.78287	8.13759	0.00554498	0.362287
																															Arl16	-3.09488	4.54173	10.2705	0.00199409	0.0603482		Nek1	2.8969	6.06809	8.13067	0.00556414	0.362287
																															Nudt16l1	-3.08639	5.12059	9.43012	0.00298272	0.0732189		Rab11fip2	3.20973	5.34903	8.10172	0.00564509	0.364186
																															Dnaja3	-3.07121	5.12945	10.487	0.00179945	0.0584779		Nr2c2	-3.02995	4.76443	8.06239	0.00575704	0.368032
																															Dimt1	-3.06419	4.96286	8.3454	0.00506596	0.0986138		Vipas39	-2.91838	4.87876	8.0003	0.00593851	0.374538
																															Aggf1	-3.06064	6.45067	9.21068	0.00331698	0.0760702		Mtmr2	3.25229	5.48006	7.99129	0.00596534	0.374538
																															Mettl17	-3.00995	5.27016	9.3293	0.00313171	0.074251		Shisa4	3.08373	6.09904	7.94695	0.00609921	0.37691
																															Gas8	-3.00243	5.64403	9.69383	0.00262684	0.0711601		Rpain	3.32103	5.31273	7.94332	0.00611032	0.37691
																															Fer	-3.0001	6.20535	8.57557	0.00452288	0.0913017		AU022252	-2.76885	4.56473	7.9126	0.00620507	0.379427
																															Lin7b	-2.99473	5.67347	8.94107	0.00378181	0.0821899		Sirt2	-2.35756	7.01532	7.8749	0.00632346	0.383333
																															Uspl1	-2.98763	6.60671	10.2155	0.00204693	0.0612296		Mthfd2	-2.80606	5.4184	7.84003	0.00643508	0.386058
																															Gatc	-2.97863	5.3514	9.19543	0.00334161	0.0761247		Unc13a	2.45103	6.42728	7.81083	0.00653013	0.386058
																															Cep57	-2.95171	6.24174	13.033	0.000553269	0.0378902		Taf1	-2.9846	4.30771	7.80415	0.00655208	0.386058
																															Tmem131l	-2.93634	6.24161	9.98778	0.0022817	0.065617		Usp9x	-1.9355	7.50693	7.79326	0.00658802	0.386058
																															Ascc3	-2.93456	4.72955	10.2758	0.00198908	0.0603482		Nkain2	-3.08582	4.75218	7.76954	0.00666701	0.386488
																															Ppp2cb	-2.93214	4.41871	9.53848	0.00283076	0.0732189		Tmtc4	2.87712	5.48533	7.74682	0.00674365	0.386488
																															Med19	-2.9175	5.51577	10.5867	0.00171655	0.0571589		Lin7b	-2.95286	5.0377	7.74193	0.00676025	0.386488
																															Rsu1	-2.89639	5.6025	8.6393	0.0043835	0.0894852		Gatc	2.82749	6.16599	7.68612	0.00695285	0.390485
																															Csf2ra	-2.89404	4.43251	11.2706	0.00124486	0.0505915		Hba-a1	2.49165	9.70109	7.97611	0.00698347	0.390485
																															Krt10	-2.88693	4.56476	8.75117	0.00414957	0.0873392		Klhdc10	2.67652	6.06561	7.67363	0.00699674	0.390485
																															Tollip	-2.87885	6.49978	10.1897	0.0020722	0.0612948		Kdm3a	2.98654	5.61055	7.64085	0.00711328	0.393863
																															Phf24	-2.87573	5.99293	9.78684	0.00251212	0.0698851		Nme3	3.15424	5.30541	7.61038	0.00722345	0.396838
																															Rnf181	-2.86547	5.05194	9.06698	0.00355682	0.0796979		Mcm3ap	-3.30399	5.62859	7.53452	0.00750549	0.406963
																															Babam2	-2.80925	4.73479	9.60332	0.00274372	0.0725683		Cbll1	3.06518	4.90396	7.52979	0.00752348	0.406963
																															Gga3	-2.80885	4.20554	8.51552	0.00465844	0.0935172		Chmp5	2.50121	6.5558	7.50441	0.00762062	0.407967
																															Rpap3	-2.80595	6.45891	8.42644	0.00486738	0.0969063		Cars2	-2.26277	5.54534	7.47406	0.00773853	0.407967
																															Actr3b	-2.78136	7.43498	13.8522	0.000382461	0.0326082		Ep400	-2.51073	5.84911	7.46176	0.00778687	0.407967
																															Mrpl40	-2.76883	5.66066	10.7006	0.00162663	0.0558848		Itgb1bp1	-2.94649	4.13673	7.45049	0.00783144	0.407967
																															Snrpb2	-2.76048	5.42141	11.484	0.00112698	0.0489056		Zfp277	-3.02649	6.06738	7.4233	0.00794003	0.407967
																															Ppil2	-2.73377	6.38483	11.7515	0.0009954	0.0470144		Car11	-2.61023	6.03844	7.40325	0.00802115	0.407967
																															Pdxdc1	-2.71019	6.1139	13.122	0.000531392	0.0370288		Klhl32	2.85316	5.25214	7.40271	0.00802335	0.407967
																															Zfp277	-2.7082	5.50559	8.83464	0.00398353	0.0851583		2700097O09Rik	2.8245	5.82061	7.38808	0.00808308	0.407967
																															Timp3	-2.68961	5.54814	8.31485	0.005143	0.098863		Usp45	-3.29596	4.29721	7.38316	0.00810328	0.407967
																															Gle1	-2.68573	6.23985	9.95695	0.00231557	0.0663278		Rpl29	1.18337	8.58037	7.37855	0.00812221	0.407967
																															Zdhhc3	-2.68314	5.91814	10.7336	0.00160151	0.0558848		Yipf3	2.57513	5.80005	7.35292	0.00822853	0.410376
																															Wdr7	-2.66509	5.98475	10.6469	0.0016684	0.0562368		Prkab2	2.65333	5.5134	7.32009	0.00836684	0.411439
																															Orc3	-2.5892	6.22554	9.05208	0.00358269	0.0796979		Rab30	-2.81534	4.96136	7.30323	0.00843882	0.411439
																															Nefl	-2.55706	8.0687	13.138	0.000527548	0.0370288		Tbc1d16	-2.39317	5.72877	7.30053	0.00845041	0.411439
																															Lmbr1	-2.54853	5.47352	8.39338	0.00494739	0.097961		Mettl6	-2.43823	4.29651	7.28035	0.00853754	0.411439
																															Znrf2	-2.524	5.12029	9.44045	0.00296786	0.0732189		Pank4	-2.88175	5.34015	7.25922	0.00862974	0.411439
																															Frrs1l	-2.50709	6.58538	8.62453	0.00441541	0.0898834		Fem1b	2.01868	7.28139	7.21487	0.00882673	0.411439
																															Maea	-2.4721	7.20351	9.22257	0.00329791	0.0758728		Hist1h2ap	2.53026	6.29438	7.18826	0.0089472	0.411439
																															Snn	-2.45164	5.02172	8.81183	0.0040282	0.08586		Ascc3	-2.765	4.94921	7.18825	0.00894722	0.411439
																															Ppp1r13b	-2.3926	6.5666	8.65565	0.00434847	0.0890208		Acaa1a	2.72355	6.3424	7.17976	0.00898601	0.411439
																															Rexo2	-2.38958	5.95753	8.26842	0.00526245	0.0998351		Dexi	-3.04303	4.05414	7.17912	0.00898896	0.411439
																															Exosc2	-2.29715	4.79803	8.33684	0.00508743	0.0986138		Cic	-2.87809	4.10113	7.17849	0.00899186	0.411439
																															Vps4a	-2.1418	7.47314	8.34329	0.00507126	0.0986138		Zfp60	-2.73541	4.24867	7.17797	0.0089942	0.411439
																															Psmd14	-2.14106	7.67088	9.68015	0.00264417	0.0712354		Eral1	-3.05386	4.73495	7.17443	0.00901048	0.411439
																															Get4	-2.1397	6.97703	8.76658	0.00411838	0.0872687		Vps37a	2.7585	5.1044	7.15177	0.00911514	0.413533
																															Prpsap1	-2.12583	7.01869	8.33408	0.00509436	0.0986138		Zfp334	2.91421	5.74563	7.09688	0.00937407	0.419666
																															Ubap2l	-2.08584	7.06091	9.55046	0.00281447	0.0732189		Zc3h13	-2.53171	5.80084	7.09309	0.00939222	0.419666
																															Rimklb	-1.88566	7.17468	9.74487	0.00256323	0.0703626		Map1b	-0.82975	11.3589	7.08537	0.00942936	0.419666
																															Rpl15	1.14314	9.00336	8.69776	0.00425958	0.0884504		Unc80	-3.18413	4.45647	7.0179	0.0097602	0.429082
																															Gm19220	1.15494	16.0834	10.854	0.00175557	0.0578301		Matn2	-2.61427	6.29485	6.99854	0.00985738	0.429082
																															Dock10	1.29023	9.94209	10.3038	0.00196278	0.0603482		Tada2a	-2.71495	5.85307	6.99788	0.00986072	0.429082
																															Bhlhe41	1.39414	8.13925	9.47265	0.00292209	0.0732189		Anapc1	2.4393	6.26283	6.95388	0.0100855	0.429082
																															Sox4	1.40473	8.25329	8.70418	0.0042462	0.0884259		Nme7	-3.20211	5.85687	6.94079	0.0101533	0.429082
																															Zrsr1	1.41698	9.13473	12.5231	0.000697888	0.0407871		Cux2	1.92954	6.79769	6.92933	0.0102132	0.429082
																															Rpl13a	1.47158	8.24738	11.2983	0.00122884	0.0504223		Wrnip1	2.1582	7.26037	6.92303	0.0102462	0.429082
																															Ptprs	1.48245	8.7805	9.50511	0.00287669	0.0732189		Ubl5	1.546	7.60631	6.92085	0.0102576	0.429082
																															Csde1	1.50988	8.86301	8.68846	0.00427906	0.088601		Chpt1	2.48398	5.92232	6.91611	0.0102826	0.429082
																															Dusp23	1.53446	7.41912	9.51394	0.00286446	0.0732189		Bean1	-2.30168	5.27465	6.91071	0.0103111	0.429082
																															Ptprd	1.57998	8.26913	9.35084	0.00309924	0.074251		Sdc2	3.06492	5.89457	6.91052	0.0103121	0.429082
																															Ddx3x	1.64922	7.93399	8.44765	0.00481677	0.0964286		Actr3b	-2.31017	6.64317	6.89748	0.0103813	0.429421
																															Nfib	1.66747	8.35594	9.15315	0.00341091	0.0770059		Fam3c	1.64603	7.43705	6.85362	0.0106177	0.434391
																															Ssb	1.75652	8.29428	9.32025	0.00314545	0.074251		Chfr	-2.50092	4.41003	6.83343	0.0107285	0.434391
																															Cfl2	1.76885	7.71312	8.74118	0.00416991	0.0873392		Frs2	-3.02474	5.66924	6.79545	0.01094	0.434391
																															Phactr1	1.873	7.85041	10.2005	0.00206155	0.0612296		Cdc7	-2.80919	5.39657	6.77438	0.0110593	0.434391
																															Evl	1.88299	7.32822	11.0306	0.0013928	0.05235		Ankrd50	-2.50512	6.96226	6.77233	0.011071	0.434391
																															Lonrf2	1.90319	7.53675	8.95975	0.0037475	0.081973		Polr3e	-2.85927	5.12074	6.76807	0.0110953	0.434391
																															Cct3	1.9066	8.30287	11.486	0.00112593	0.0489056		Zbtb38	-2.25471	5.68366	6.75424	0.0111746	0.434391
																															Gm15304	1.93676	4.77514	8.91685	0.00382674	0.0826116		Map1lc3a	1.30817	8.4666	6.74371	0.0112353	0.434391
																															Ftl1-ps1	1.98254	4.65687	10.5281	0.00176472	0.0578685		Senp1	2.99061	4.47276	6.74321	0.0112382	0.434391
																															Psap	1.98466	6.63964	10.7243	0.00160853	0.0558848		Map7d2	-2.47934	5.28441	6.74197	0.0112454	0.434391
																															Chd8	1.98492	5.19383	8.93773	0.00378797	0.0821899		Ppp3cb	-1.51079	7.44509	6.72959	0.0113173	0.434391
																															Luc7l3	1.99902	7.67602	9.32802	0.00313365	0.074251		Fam149b	-2.56628	5.68859	6.68831	0.0115608	0.434391
																															Actr1a	2.00347	8.0069	9.39814	0.00302915	0.0736654		Fam168b	-1.8217	7.25294	6.68261	0.0115948	0.434391
																															Gsk3b	2.03106	7.33243	11.9916	0.000890824	0.043917		Zeb2	-1.65717	7.36023	6.68249	0.0115955	0.434391
																															Strn	2.05888	4.56034	9.23289	0.00328145	0.0757345		Tspan4	2.78693	6.65685	6.68105	0.0116041	0.434391
																															Ado	2.06333	7.10884	12.4399	0.000724958	0.0415228		Fam20b	-2.58602	5.56062	6.67808	0.0116219	0.434391
																															Wdr47	2.0693	7.25703	9.6901	0.00263156	0.0711601		Ptpre	2.35395	6.18106	6.67594	0.0116348	0.434391
																															Dcx	2.08674	9.29626	15.6442	0.000173243	0.0216607		Cit	2.51518	5.11975	6.6628	0.011714	0.434391
																															Sh3rf3	2.10222	7.37344	8.36612	0.0050144	0.0986138		Rmdn3	2.71327	5.81618	6.65628	0.0117534	0.434391
																															Creb5	2.10815	8.31561	17.6357	7.3553e-05	0.0144064		Nsmf	1.69657	8.11971	6.64499	0.0118222	0.434391
																															Higd1a	2.112	7.47611	12.6113	0.000670316	0.0407221		Arhgef7	-1.7072	7.25192	6.63693	0.0118714	0.434391
																															Dnajb11	2.14577	7.35396	8.2875	0.00521301	0.0991697		Cbfb	-2.88048	4.84505	6.62501	0.0119448	0.434391
																															Gadd45g	2.15257	7.84154	8.87094	0.00391349	0.0841575		Plxdc2	-2.5524	5.22725	6.60578	0.0120641	0.434391
																															Prune2	2.17911	4.98099	10.9102	0.00147379	0.0542161		Vsnl1	2.39352	5.96454	6.60163	0.01209	0.434391
																															Spast	2.21793	6.45647	9.29311	0.00318705	0.0748795		Sall2	-3.04547	4.70747	6.59764	0.0121149	0.434391
																															Cadm2	2.2476	8.14467	12.2093	0.000805877	0.0432607		mt-Nd2	-1.34035	10.0193	6.61329	0.0123278	0.434391
																															Syndig1l	2.2518	4.48305	9.28944	0.00319274	0.0748795		Saysd1	-2.78674	4.53811	6.55119	0.0124096	0.434391
																															Ccdc50-ps	2.25463	4.71953	11.2942	0.00123121	0.0504223		Xrn1	2.6428	4.93905	6.53157	0.0125363	0.434391
																															Hnrnpa3	2.27692	8.47797	20.3646	2.35813e-05	0.00976666		Morc3	2.86461	5.04165	6.52209	0.012598	0.434391
																															Olfr1459	2.29387	4.90384	8.915	0.00383021	0.0826116		Csrp2	2.84132	6.08213	6.51189	0.0126647	0.434391
																															Olfr46	2.29396	5.00589	9.48095	0.0029104	0.0732189		Cdh8	2.851	5.79093	6.49508	0.0127756	0.434391
																															Crebbp	2.29524	7.56386	13.149	0.000524934	0.0370288		Ccdc25	-2.22933	6.40126	6.49309	0.0127887	0.434391
																															Camsap1	2.29941	7.17295	9.92584	0.00235029	0.0670573		Ciao1	-2.78834	5.20154	6.48863	0.0128184	0.434391
																															Zbtb20	2.32319	8.60778	19.9204	2.83014e-05	0.00976666		Pacs1	2.25558	6.80033	6.48759	0.0128253	0.434391
																															Sdf4	2.33406	6.96181	8.6064	0.00445489	0.0904032		Slx1b	2.1389	4.44234	6.47497	0.0129095	0.434391
																															Nanos1	2.3516	6.01738	9.48691	0.00290205	0.0732189		Psmb10	2.34344	6.46972	6.46578	0.0129712	0.434391
																															Cdkn2aip	2.36964	5.73866	8.39339	0.00494736	0.097961		Csnk2a1	2.37969	5.55764	6.45343	0.0130545	0.434391
																															Pdzd8	2.37548	4.84712	10.3904	0.00188366	0.0591768		Unc79	-2.51694	5.05596	6.4345	0.0131835	0.434391
																															Pum3	2.38292	6.62361	8.71814	0.00421726	0.0880764		Gstm1	2.81334	5.6964	6.4307	0.0132095	0.434391
																															Ppfia2	2.39203	7.04994	9.06471	0.00356074	0.0796979		Tnik	-2.17358	6.46707	6.42592	0.0132423	0.434391
																															Ctnnbip1	2.39623	7.21518	10.5734	0.00172731	0.0571589		Gyg	2.42512	6.89333	6.42555	0.0132449	0.434391
																															Nrp1	2.4195	6.86196	8.75774	0.00413626	0.0873392		Slc24a3	-2.02277	6.63181	6.42407	0.0132551	0.434391
																															Lrp8	2.42524	7.02065	11.1794	0.00129905	0.0512189		Aldh9a1	3.037	5.94926	6.42365	0.013258	0.434391
																															Nucb1	2.44048	7.03143	8.38444	0.00496926	0.0981259		Fut9	2.5153	5.8282	6.4167	0.0133059	0.434391
																															Luc7l	2.45164	7.06592	10.0152	0.002252	0.065021		Acad9	-2.23041	5.55075	6.41111	0.0133446	0.434391
																															Sos1	2.46835	5.04705	8.66514	0.00432828	0.0888585		mt-Atp8	-1.43108	8.04041	6.38672	0.0135148	0.434391
																															Vmn1r76	2.47185	4.99462	9.49289	0.00289369	0.0732189		Hdlbp	2.26873	6.21709	6.38543	0.0135239	0.434391
																															Tmem44	2.47698	7.29225	11.2937	0.00123151	0.0504223		Zfp266	-1.98501	5.76815	6.38534	0.0135245	0.434391
																															AI593442	2.49241	8.059	16.2859	0.000131114	0.0197361		Ube2j1	2.05973	7.41258	6.38479	0.0135284	0.434391
																															Trim24	2.49582	4.37569	10.3784	0.00189444	0.0591768		Itsn1	-2.19073	7.32007	6.35711	0.0137245	0.438686
																															Chuk	2.49786	6.29604	11.2502	0.00125676	0.0505985		Pja1	-1.36177	9.25756	6.33575	0.0138779	0.440862
																															Gprasp2	2.49803	6.97132	12.653	0.000657682	0.0407221		Psen1	2.35948	6.80493	6.33022	0.013918	0.440862
																															Fto	2.50799	6.84048	9.70541	0.00261227	0.0711601		Pabpc1	1.71385	7.34047	6.31748	0.0140107	0.441807
																															Srrm4	2.51391	7.8417	15.6897	0.000169842	0.0216607		Stub1	1.49829	8.2617	6.30102	0.0141313	0.443621
																															Dennd5a	2.536	5.92572	8.28724	0.0052137	0.0991697		Calb1	1.62865	7.13966	6.28859	0.0142231	0.44452
																															Phf5a	2.541	6.31888	9.54314	0.00282441	0.0732189		Ubtf	-2.31563	6.49688	6.27842	0.0142987	0.444906
																															Mtmr14	2.55515	6.43448	8.324	0.0051198	0.0986786		Foxo3	-2.62892	5.23244	6.25398	0.0144821	0.445214
																															Cflar	2.56441	4.91344	9.36308	0.00308094	0.074251		Gfra4	2.59461	5.13926	6.2523	0.0144949	0.445214
																															Gna12	2.56677	5.91068	8.33072	0.00510283	0.0986138		Pou3f1	-2.14023	6.08256	6.24599	0.0145426	0.445214
																															Lrrc7	2.59523	5.34673	8.29366	0.00519717	0.0991697		Nop2	-2.36062	5.87435	6.24346	0.0145619	0.445214
																															Hmgcr	2.60084	8.40477	21.7503	1.3433e-05	0.00884988		Pmepa1	2.73398	5.91171	6.21487	0.0147808	0.449951
																															Dennd5b	2.60693	5.69062	12.1875	0.00081396	0.0433733		Hibadh	2.80217	5.27974	6.17643	0.0150807	0.455881
																															Gadd45b	2.61128	5.62455	8.35696	0.00503714	0.0986138		Rb1cc1	-2.28451	6.20738	6.16605	0.0151628	0.455881
																															Adprh	2.62379	7.70166	12.0794	0.000855495	0.043917		Usp48	-2.22719	6.22245	6.16513	0.0151701	0.455881
																															Socs2	2.62595	6.25836	9.35655	0.00309069	0.074251		Aco1	2.53945	4.5729	6.13292	0.0154279	0.461657
																															Git2	2.6328	5.90905	10.7425	0.00159479	0.0558848		Ndufb10	1.27063	7.99903	6.12123	0.0155226	0.462522
																															Rcbtb1	2.66469	4.94564	9.63181	0.00270636	0.0719178		Srp54a	-1.92106	6.89232	6.0891	0.0157862	0.46839
																															Adam22	2.67132	7.43436	19.6907	3.11149e-05	0.0098039		Faf1	-2.3589	6.37399	6.07891	0.0158707	0.46892
																															Btbd7	2.68658	4.83597	11.5901	0.00107277	0.0482009		Tent4b	-2.53137	5.69988	6.06122	0.0160186	0.469725
																															Ipo5	2.69177	7.21241	12.9657	0.000570422	0.0378902		Caskin1	-2.36356	5.5486	6.05968	0.0160316	0.469725
																															Dcaf17	2.71294	6.03956	8.43809	0.00483951	0.0966168		Vim	2.58577	6.22397	6.04527	0.0161532	0.470735
																															Cables2	2.71541	5.57844	9.52602	0.00284782	0.0732189		Ube4b	2.11298	6.4439	6.03977	0.0161999	0.470735
																															Mtx1	2.72343	6.49304	10.2045	0.00205765	0.0612296		Usp33	1.77088	7.71807	6.03115	0.0162734	0.470923
																															Snx16	2.73126	6.99891	11.1771	0.00130044	0.0512189		Rab31	2.00749	7.56478	6.01469	0.0164146	0.472556
																															Csrnp2	2.76211	7.03857	11.6261	0.00105496	0.0477831		Bclaf3	-2.64114	5.76241	6.00874	0.016466	0.472556
																															Ppa2	2.76817	6.26362	8.95546	0.00375535	0.081973		Amph	-1.49981	8.48212	6.00119	0.0165314	0.472556
																															Surf4	2.77169	7.25737	12.0939	0.000849799	0.043917		Ptn	2.25968	7.92463	6.05178	0.0166266	0.472664
																															Deptor	2.78186	4.15619	14.7094	0.000261173	0.0252973		Samd8	-2.12985	5.93104	5.97416	0.0167679	0.472664
																															Zkscan3	2.81019	5.87176	10.7165	0.00161447	0.0558848		Rpl9	1.06313	8.76472	5.97192	0.0167877	0.472664
																															Chchd7	2.82077	5.81139	8.60137	0.0044659	0.0904032		Eif3d	-1.74678	7.94097	5.97007	0.016804	0.472664
																															Phf3	2.83161	5.48775	10.6949	0.00163103	0.0558848		Slc45a1	-2.40579	6.03904	5.95773	0.0169134	0.472788
																															Snrk	2.83332	7.58077	14.8598	0.000244399	0.0245995		Gm2011	-2.39994	4.37523	5.95442	0.0169429	0.472788
																															Myo18a	2.83836	6.13995	12.4381	0.000725557	0.0415228		Mtdh	-2.02511	7.22654	5.93574	0.0171103	0.475572
																															Lnpk	2.8396	6.21747	10.8569	0.00151116	0.0544845		Rnf180	2.7233	5.3399	5.90812	0.017361	0.478594
																															Fmr1	2.84302	7.1853	11.2071	0.00128237	0.0510621		Amn1	-2.25762	5.37127	5.90215	0.0174156	0.478594
																															Dusp11	2.84688	5.2665	11.0741	0.00136468	0.0517794		Dtx4	2.60968	5.49471	5.89993	0.017436	0.478594
																															Cdc37l1	2.85	5.36261	11.6519	0.00104244	0.0477831		Zfp236	-2.56332	4.18689	5.89393	0.0174913	0.478594
																															Fam114a2	2.85673	5.59467	9.87493	0.00240827	0.0676461		Otud5	2.62673	5.19049	5.88229	0.0175989	0.479672
																															Cplane1	2.85825	5.38205	11.4888	0.00112445	0.0489056		Cachd1	-2.68996	5.9433	5.77859	0.0185893	0.50471
																															Impact	2.85886	5.80677	12.0959	0.000849035	0.043917		Ifitm2	2.66555	5.9399	5.76298	0.0187434	0.506938
																															Pccb	2.86392	6.38764	9.78287	0.00251691	0.0698851		Yes1	2.36923	4.38588	5.73431	0.0190299	0.508121
																															Xab2	2.8653	5.83687	10.46	0.0018226	0.0589661		Ccdc86	-2.50483	5.90804	5.7324	0.0190493	0.508121
																															Llph	2.88106	6.19748	15.565	0.000179335	0.0216607		Zcchc17	-1.96912	6.79877	5.72962	0.0190772	0.508121
																															Agpat3	2.88485	5.88936	11.6609	0.00103808	0.0477831		Qdpr	1.93905	7.26422	5.72659	0.0191079	0.508121
																															Fam117b	2.88531	6.50984	12.6692	0.00065282	0.0407221		Flad1	2.53067	5.39906	5.71958	0.019179	0.508121
																															Qpctl	2.89226	5.64805	9.25126	0.00325235	0.0755441		Rad23a	2.29111	5.81957	5.7092	0.0192848	0.508121
																															Igfbp2	2.90598	6.42852	9.0474	0.00359087	0.0796979		Rpp21	2.16916	6.43185	5.68957	0.0194865	0.508121
																															Pkd1	2.91735	5.84772	9.62963	0.0027092	0.0719178		Alkbh8	-2.19602	5.29804	5.68272	0.0195573	0.508121
																															Atrip	2.9201	6.40147	13.2524	0.000500936	0.0370288		Snx13	2.80086	5.0712	5.68135	0.0195715	0.508121
																															Dok5	2.93317	5.24052	8.66813	0.00432193	0.0888585		Psmb6	0.969745	9.07527	5.67341	0.0196541	0.508121
																															Klhdc4	2.9497	5.91371	9.26109	0.00323689	0.0754269		Srek1	-1.78524	6.87465	5.669	0.0197002	0.508121
																															2610002M06Rik	2.95417	5.49155	9.80722	0.00248768	0.069607		Ppih	-2.80694	5.62292	5.66325	0.0197603	0.508121
																															Phip	2.95811	6.13239	10.8941	0.00148499	0.0543521		Glmn	-2.74523	5.54249	5.65695	0.0198265	0.508121
																															0610037L13Rik	2.9586	5.78308	10.6553	0.00166178	0.0562368		Zdhhc5	-2.58571	4.777	5.65601	0.0198364	0.508121
																															Arhgef10l	2.96244	4.98456	9.27155	0.00322052	0.0752874		Gm6710	-2.45819	4.45751	5.65272	0.0198711	0.508121
																															Zfp410	2.98444	6.56711	14.5656	0.000278338	0.0258605		Asic2	2.55543	6.21485	5.6327	0.0200834	0.510476
																															Kcnn2	2.98771	5.542	12.5418	0.00069195	0.0407688		Foxn3	1.49869	7.65919	5.63036	0.0201083	0.510476
																															Tbc1d15	2.99007	6.36047	9.05664	0.00357476	0.0796979		Pcdh9	-2.11976	6.44453	5.62173	0.0202007	0.510977
																															Abhd14a	2.99089	6.28529	9.18973	0.00335087	0.0761247		Tmem128	2.31469	6.12758	5.59757	0.0204618	0.515726
																															Klf5	2.9909	5.68673	11.6544	0.00104123	0.0477831		Rftn1	-2.63885	5.72335	5.56525	0.0208165	0.518515
																															Prrt4	2.99559	4.35521	9.02177	0.00363595	0.0798476		Caln1	-2.007	6.17069	5.56298	0.0208417	0.518515
																															Kctd5	3.01685	7.1746	12.9418	0.000576633	0.0378902		Exoc5	-1.761	7.10659	5.55453	0.0209357	0.518515
																															Eif4enif1	3.01797	6.10704	9.47636	0.00291686	0.0732189		Cdk2ap1	2.21935	6.62476	5.55336	0.0209487	0.518515
																															Tshz1	3.01838	4.49262	8.33911	0.00508172	0.0986138		Polr2a	2.50596	4.42018	5.54963	0.0209904	0.518515
																															Zfp608	3.02233	4.70529	11.4041	0.00116969	0.0495715		Wdr12	1.7811	6.71617	5.54744	0.0210149	0.518515
																															Rapgef1	3.02736	6.43252	14.6323	0.000270246	0.0254347		Asnsd1	-2.59712	5.21282	5.52984	0.0212128	0.520132
																															Gtf3c3	3.04507	4.48042	9.20345	0.00332863	0.0760966		Phldb1	-2.3296	4.58973	5.52846	0.0212284	0.520132
																															Slc27a4	3.04771	5.72864	11.7804	0.000982152	0.0468267		Eml1	2.14361	7.02826	5.5186	0.0213402	0.521056
																															Eif2ak1	3.08184	6.86737	10.8578	0.00151055	0.0544845		Prkar2b	-1.8563	6.98434	5.48172	0.021764	0.528021
																															Cyp20a1	3.08537	5.3326	9.71061	0.00260575	0.0711601		Glrx3	-1.2466	8.52007	5.47582	0.0218326	0.528021
																															Daxx	3.08709	4.53546	10.3825	0.00189079	0.0591768		Shmt2	2.47506	4.85774	5.47012	0.0218991	0.528021
																															Lrrc75b	3.09062	4.39835	8.74149	0.00416929	0.0873392		Lyrm9	2.85428	4.66136	5.46657	0.0219407	0.528021
																															Zmat3	3.09109	4.25538	12.5827	0.000679132	0.0407221		Kifc3	-2.55426	5.14536	5.46143	0.0220009	0.528021
																															Ptpdc1	3.09232	4.97647	8.84996	0.00395382	0.0847731		Tnfrsf12a	2.72522	5.36922	5.43899	0.0222661	0.530801
																															Arhgap44	3.09598	5.73857	10.0269	0.00223945	0.0649172		Zmiz2	-2.0531	6.71354	5.43685	0.0222916	0.530801
																															Spry4	3.10403	5.38186	10.4469	0.0018339	0.059068		Ppp1ca	-0.927512	9.18528	5.42358	0.0224503	0.530801
																															Zc3h18	3.11009	4.72763	10.625	0.00168574	0.056558		Polr3c	2.3118	5.69952	5.42117	0.0224792	0.530801
																															Flad1	3.11565	6.07395	8.67732	0.00430249	0.0888324		Dst	2.09441	5.92526	5.41771	0.0225208	0.530801
																															Ank	3.12755	5.60473	12.1437	0.000830556	0.043917		Sf3b5	-1.95698	6.9082	5.4064	0.0226574	0.530801
																															Ephb2	3.1432	5.55676	10.212	0.00205034	0.0612296		Tamm41	2.5849	5.80389	5.40283	0.0227008	0.530801
																															Smim26	3.14819	4.17059	9.59151	0.00275937	0.0727168		Mterf3	-1.9951	6.3955	5.40079	0.0227255	0.530801
																															Erc1	3.14924	7.09469	16.2972	0.000130474	0.0197361		Csnk1g3	-2.27579	5.09675	5.38668	0.0228977	0.530801
																															Mvk	3.14998	5.96023	9.1544	0.00340883	0.0770059		Exoc3	2.10477	6.51921	5.38458	0.0229234	0.530801
																															Mtor	3.1647	5.77376	11.5391	0.00109849	0.0485411		Med7	2.51195	4.38786	5.38266	0.022947	0.530801
																															Zfp827	3.17752	5.05342	13.9957	0.000358676	0.0309443		Hipk1	-2.13692	4.51989	5.37187	0.0230799	0.532124
																															Nbr1	3.17995	6.76248	14.1108	0.000340713	0.0301115		Mrps18a	1.84763	6.58663	5.35725	0.0232613	0.533131
																															Zfp292	3.18553	6.06728	10.4142	0.00186256	0.0591768		Spata7	2.44101	5.395	5.35613	0.0232752	0.533131
																															Surf2	3.19484	5.87229	9.41768	0.00300069	0.0732189		Inpp5k	2.39605	5.55143	5.34961	0.0233567	0.53326
																															Atp8b2	3.20935	6.43033	13.5603	0.000436004	0.0355025		Rtn2	-1.60786	7.79116	5.334	0.0235528	0.535998
																															Zkscan2	3.21474	5.3739	11.4136	0.00116453	0.0495715		Rnf8	2.26034	5.28356	5.32552	0.0236601	0.536703
																															Lmo7	3.23311	5.89522	10.8086	0.00154595	0.054919		Dagla	2.49782	4.8283	5.30882	0.023873	0.537423
																															Mex3c	3.23586	6.01444	9.32606	0.00313662	0.074251		Cox10	-1.95881	5.61451	5.30602	0.0239089	0.537423
																															Nabp2	3.23589	6.58643	16.4773	0.000120718	0.0194409		Zdhhc14	-2.38271	5.77648	5.30036	0.0239816	0.537423
																															Negr1	3.23802	6.50356	14.5336	0.00028232	0.0258984		Yipf1	2.25248	6.36818	5.29793	0.0240129	0.537423
																															Camkk2	3.26469	5.61648	13.0158	0.000557594	0.0378902		Xpo1	-1.85468	6.92415	5.29305	0.0240758	0.537423
																															Vrk3	3.2717	5.73044	9.77104	0.00253124	0.0699422		Cuta	2.18041	5.90149	5.28619	0.0241647	0.537423
																															Id4	3.28673	5.91772	12.6108	0.000670452	0.0407221		Rnf13	-1.97621	6.87849	5.28012	0.0242436	0.537423
																															Lmbrd2	3.29482	5.7744	12.5693	0.000683302	0.0407221		Ep300	2.54636	5.26102	5.27554	0.0243033	0.537423
																															Suz12	3.29577	4.30889	10.8615	0.00150792	0.0544845		Rc3h1	2.3849	4.21637	5.22773	0.0249358	0.546685
																															Alkbh7	3.3199	5.49253	10.0908	0.00217217	0.0637317		Tusc2	-1.95469	6.58505	5.22649	0.0249524	0.546685
																															Poc5	3.33372	5.3427	11.631	0.0010526	0.0477831		Ocrl	2.50558	4.89521	5.22206	0.025012	0.546685
																															Paip2b	3.34913	4.45893	11.1107	0.00134148	0.0517794		Lgalsl	-2.18208	5.24088	5.22049	0.0250331	0.546685
																															Zbtb43	3.35268	6.06473	9.44922	0.00295532	0.0732189		Tmem189	2.40943	5.58886	5.21387	0.0251224	0.546938
																															Dzank1	3.35426	5.23838	10.8149	0.00154138	0.054919		Zfp329	2.18484	5.53719	5.20196	0.025284	0.547944
																															March2	3.3735	7.52997	14.704	0.000261804	0.0252973		Atp6v0e	2.45335	5.15501	5.18807	0.0254737	0.547944
																															4833420G17Rik	3.38266	6.61387	11.9576	0.000904912	0.0443101		Add3	-2.27898	6.37841	5.18675	0.0254918	0.547944
																															Chmp3	3.3896	5.70077	12.5908	0.000676603	0.0407221		Pias1	-2.16307	5.38116	5.17999	0.0255848	0.547944
																															Arvcf	3.39415	5.53406	11.119	0.00133629	0.0517794		Ube2q2	2.28012	6.457	5.17215	0.0256931	0.547944
																															Slc16a7	3.39468	5.11335	12.0431	0.000869943	0.043917		Gnb2	1.498	7.32796	5.1716	0.0257007	0.547944
																															9530077C05Rik	3.40502	5.82937	9.02941	0.00362244	0.0797928		Dab1	2.0088	6.81713	5.17063	0.0257141	0.547944
																															Ecd	3.40928	6.56867	18.6578	4.78093e-05	0.0111766		Guk1	-1.50523	7.952	5.15752	0.0258965	0.548469
																															Asic1	3.41681	4.24003	13.4265	0.000463072	0.036477		Dock4	-2.13834	5.72793	5.1551	0.0259303	0.548469
																															Zbtb41	3.42634	5.25152	10.6691	0.00165099	0.0561723		Creld2	-2.48346	4.68433	5.15207	0.0259727	0.548469
																															Cd2bp2	3.44206	6.59572	13.2935	0.000491733	0.0370288		mt-Atp6	-1.23738	11.9728	5.27531	0.0262195	0.552022
																															Mybbp1a	3.44348	5.69756	11.0285	0.00139417	0.05235		Adnp2	-2.48388	4.28138	5.11989	0.0264275	0.554741
																															Chd4	3.45595	6.46352	15.6118	0.000175708	0.0216607		Mga	-2.66114	5.89277	5.10624	0.0266229	0.555901
																															Mthfd1	3.45927	5.51282	9.87658	0.00240636	0.0676461		Cacul1	-2.26112	5.68414	5.10499	0.0266409	0.555901
																															Zfp948	3.46058	6.5913	12.4088	0.000735376	0.0415228		Tssc4	2.30423	6.21178	5.0698	0.0271522	0.56345
																															Tfdp2	3.46726	5.04186	10.9617	0.00143856	0.0531901		Rap2a	2.26902	6.16645	5.06529	0.0272186	0.56345
																															Ankmy1	3.50234	4.30698	10.4072	0.00186878	0.0591768		Ano8	2.55408	4.63601	5.05335	0.0273949	0.56345
																															Mtg2	3.52313	5.578	10.9745	0.00142995	0.0531427		Srrt	-2.07737	7.10441	5.04041	0.0275874	0.56345
																															Bcan	3.55066	5.78755	12.706	0.00064198	0.0407221		Htt	-2.08414	4.90017	5.03991	0.0275948	0.56345
																															Osbpl9	3.55138	6.10709	15.5974	0.000176816	0.0216607		Dhx29	-2.44376	5.78401	5.03639	0.0276474	0.56345
																															Fam136a	3.60598	6.10711	11.1497	0.0013172	0.0515987		Gan	-2.44114	5.29834	5.03558	0.0276596	0.56345
																															Lyrm1	3.61422	5.11884	11.4253	0.0011582	0.0495715		Fam174b	2.03578	7.08106	5.0219	0.0278652	0.56345
																															Ddx41	3.61617	5.58822	12.928	0.000580262	0.0378902		Arrb1	-2.31417	4.84852	5.01129	0.0280258	0.56345
																															Styx	3.62359	5.49878	12.765	0.000624927	0.0404361		St5	-2.49674	4.9471	5.00192	0.0281684	0.56345
																															Slc20a1	3.62638	5.68974	15.1318	0.000216808	0.0231205		Gm5148	-1.83736	4.86578	4.99826	0.0282244	0.56345
																															Zfp64	3.62819	5.83743	11.679	0.0010294	0.0477831		Ache	2.49926	5.78871	4.99735	0.0282382	0.56345
																															Anapc15	3.64197	5.53021	10.69	0.00163483	0.0558848		Gng5	-2.09499	6.16175	4.9959	0.0282604	0.56345
																															Gm48417	3.6573	4.59725	11.4338	0.00115363	0.0495715		Ddah1	1.5995	7.31789	4.99495	0.028275	0.56345
																															Ik	3.66031	7.5365	18.8903	4.33821e-05	0.0111766		Ptpa	2.07553	6.21793	4.99351	0.0282971	0.56345
																															Trps1	3.66729	5.77265	13.4024	0.000468133	0.0364791		Crk	-1.9051	7.18047	4.98227	0.0284701	0.56345
																															F8a	3.71536	6.32014	12.9481	0.000574989	0.0378902		Olfm2	1.62972	7.43014	4.98114	0.0284875	0.56345
																															Cntn3	3.739	5.21034	19.2277	3.76942e-05	0.0101602		Cycs	-1.03349	8.76601	4.98042	0.0284986	0.56345
																															Rb1	3.73996	4.74083	10.7367	0.0015992	0.0558848		Cox4i1	0.905911	9.59632	4.97664	0.0285572	0.56345
																															Vps26a	3.75534	5.53521	13.3001	0.00049027	0.0370288		Slitrk3	-2.25491	5.16916	4.97354	0.0286052	0.56345
																															Mief2	3.78296	5.51849	12.3004	0.000772822	0.0426098		Hnrnpr	1.39561	7.76068	4.95744	0.0288562	0.565286
																															Fam171a1	3.7864	6.01234	13.3464	0.000480109	0.0370144		1700030K09Rik	-2.40061	4.65935	4.95177	0.0289451	0.565286
																															Zfp592	3.85977	4.04684	15.4826	0.000185908	0.0217302		Fbxo25	2.34785	6.13264	4.94904	0.028988	0.565286
																															Pycrl	3.89468	6.63304	13.5246	0.000443069	0.0356769		Abhd17b	2.32343	4.50759	4.94058	0.0291215	0.565286
																															Chpt1	3.9149	5.81798	27.8335	1.26246e-06	0.00228727		Slc5a3	1.98673	5.73635	4.93568	0.0291991	0.565286
																															BC037034	3.94291	4.55989	15.0322	0.000226516	0.0231205		Atf6	2.52692	4.86533	4.9345	0.0292178	0.565286
																															Pik3c3	3.98128	5.494	15.3488	0.000197122	0.022321		Rasgrf2	-2.35544	5.63206	4.93011	0.0292875	0.565286
																															Prpf40b	4.03215	5.43456	16.0426	0.000145681	0.0203028		Rb1	2.48782	4.25252	4.91667	0.0295021	0.565286
																															Zdhhc4	4.06604	6.7636	16.2992	0.000130365	0.0197361		Spryd3	-2.057	6.84807	4.91337	0.0295551	0.565286
																															Mier3	4.08768	6.08927	22.5414	9.78312e-06	0.00708983		Ccdc12	1.80563	6.75725	4.90747	0.0296501	0.565286
																															Sox9	4.19278	6.41156	17.498	7.7984e-05	0.0148724		Tmem238	2.64843	4.16	4.89975	0.0297748	0.565286
																															Ranbp6	4.19352	7.12267	18.1458	5.9281e-05	0.0127428		Thtpa	-2.24785	6.07493	4.89776	0.029807	0.565286
																															Wbp1	4.22371	5.64602	14.64	0.000269322	0.0254347		Selenot	1.87697	5.78986	4.89615	0.0298332	0.565286
																															Nr2c2ap	4.24804	4.91202	15.9909	0.000148985	0.0203716		Ppm1e	1.89386	6.24996	4.88905	0.0299485	0.565286
																															Rpain	4.30098	5.61502	15.1851	0.000211795	0.0231205		Nek6	2.23012	6.59325	4.88703	0.0299816	0.565286
																															Fam120b	4.32328	6.12431	17.7399	7.03742e-05	0.0141667		Rasgrp2	2.17142	5.47495	4.87957	0.0301034	0.565286
																															Tex261	4.32873	6.36936	19.488	3.38366e-05	0.00980854		Kdsr	-1.85097	5.01122	4.86925	0.030273	0.565286
																															Ercc6	4.3496	5.9312	21.283	1.62226e-05	0.00935488		Bex4	1.44799	7.60382	4.85425	0.0305213	0.565286
																															Tmed4	4.36575	5.89689	18.1966	5.80255e-05	0.0127428		Clpx	-2.18953	5.53031	4.85402	0.0305251	0.565286
																															Trip4	4.49886	4.28632	20.0098	2.72794e-05	0.00976666		Pigq	-1.90967	7.18084	4.85391	0.0305269	0.565286
																															Trabd	4.68706	5.35627	16.6897	0.00011017	0.0181455		St8sia1	-2.34113	4.48286	4.85329	0.0305372	0.565286
																															Nos1ap	4.89858	5.99484	19.2176	3.78538e-05	0.0101602		Pcnx3	-2.4262	4.09985	4.84904	0.0306079	0.565286
																															Mipep	4.95829	5.49554	15.3701	0.000195292	0.022321		Dnajc30	-2.22733	6.21735	4.84857	0.0306159	0.565286
																															Zcchc9	5.04576	5.54838	20.7697	1.99841e-05	0.00976666		Abl2	2.31836	4.95983	4.84786	0.0306277	0.565286
																															Gpr135	5.06021	5.80214	18.8002	4.50444e-05	0.0111766		Cntnap2	-1.96675	5.8923	4.83785	0.0307952	0.566889
																															Hdgf	2.06237	7.84411	8.22724	0.00537081	0.101296		Smarcal1	2.37143	5.00151	4.83225	0.0308893	0.567137
																															Ptpra	1.9125	7.88236	8.22557	0.00537525	0.101296		Btbd1	-1.6996	7.46602	4.81733	0.0311417	0.570282
																															Paf1	2.17842	6.97537	8.22326	0.0053814	0.101296		Maip1	-1.96529	5.54338	4.8023	0.031398	0.573483
																															Kpna3	2.18477	6.75537	8.20057	0.00544222	0.102131		Junb	1.93233	7.32873	4.78293	0.0317317	0.576529
																															Elavl1	-2.65072	6.57137	8.19143	0.00546692	0.102131		Zfand6	-1.89839	7.26238	4.78049	0.031774	0.576529
																															Dpm1	1.43402	8.30576	8.19103	0.00546801	0.102131		Rnf150	-2.57626	4.3427	4.77698	0.031835	0.576529
																															Tbl1x	-2.9995	6.28425	8.16662	0.00553455	0.102728		Galnt2	2.13474	4.67878	4.76067	0.03212	0.576529
																															Pnn	2.15474	6.46729	8.16402	0.00554169	0.102728		Zzz3	2.11323	4.94934	4.7585	0.032158	0.576529
																															Rsrc1	-2.75887	5.51051	8.16098	0.00555006	0.102728		Hba-a2	1.90782	10.0409	4.88023	0.0322143	0.576529
																															Znhit2	-3.44607	5.25808	8.15001	0.00558035	0.102728		Noa1	-1.93138	4.59164	4.75334	0.0322489	0.576529
																															Rb1cc1	2.31239	5.45638	8.14509	0.00559397	0.102728		Atg7	-1.94454	5.27586	4.75154	0.0322806	0.576529
																															Mapk8ip3	1.77547	7.30111	8.14315	0.00559936	0.102728		Ajm1	-2.56416	5.23085	4.74836	0.0323368	0.576529
																															Ide	-2.64327	5.80557	8.13034	0.00563506	0.102728		Hspa9	1.1891	8.31633	4.74565	0.0323847	0.576529
																															Psma1	1.67494	8.21508	8.12775	0.00564229	0.102728		Twf1	2.01059	5.21711	4.74068	0.0324729	0.57664
																															Dlx1	1.90707	7.29087	8.12496	0.00565011	0.102728		Sptan1	-1.17985	8.69124	4.73276	0.0326139	0.577684
																															Cotl1	1.93083	7.2506	8.12298	0.00565567	0.102728		Cln3	-2.54382	4.36444	4.69958	0.0332115	0.584598
																															Brsk2	-2.6022	5.73785	8.12259	0.00565677	0.102728		Hivep2	-1.66976	6.98479	4.6875	0.033432	0.584598
																															Rps2-ps10	1.76719	4.6283	8.11786	0.00567008	0.102728		Srr	2.12047	5.29094	4.68441	0.0334886	0.584598
																															Cenpw	2.56837	4.52358	8.10166	0.00571585	0.103156		Hdgfl2	-1.59392	6.79818	4.67476	0.0336663	0.584598
																															Plekhh2	2.47337	5.0187	8.09528	0.00573399	0.103156		Hmgb2	2.25889	5.32812	4.67322	0.0336946	0.584598
																															Opa1	-2.70495	6.95499	8.09443	0.0057364	0.103156		Sh2d3c	-2.52322	6.5352	4.68226	0.0338013	0.584598
																															Srprb	2.77199	6.47042	8.08699	0.00575763	0.103281		Zhx3	2.01959	5.80638	4.6488	0.0341489	0.584598
																															Celsr3	2.91358	5.12565	8.07846	0.00578209	0.103464		Mrps24	1.72341	6.85674	4.64314	0.0342553	0.584598
																															Atg16l1	-2.80731	6.55585	8.02291	0.00594397	0.106098		Dvl1	2.34535	5.89698	4.63525	0.0344039	0.584598
																															Prnp	1.47374	9.5506	8.01058	0.00598052	0.106451		Umps	-2.22019	5.37954	4.63203	0.0344648	0.584598
																															Eif2s3x	2.06874	7.02563	8.00636	0.00599309	0.106451		Dpm3	2.40095	4.51083	4.6312	0.0344805	0.584598
																															Msh2	-3.00466	4.41948	7.99976	0.00601281	0.10654		Mapre1	1.11728	8.79923	4.62664	0.0345669	0.584598
																															Slc39a10	2.70138	4.79912	7.98995	0.00604224	0.1068		Pcdh10	2.02885	4.60813	4.62535	0.0345914	0.584598
																															Nrip1	2.34957	5.36127	7.98299	0.00606322	0.10691		Limd2	1.80503	6.87878	4.61918	0.0347088	0.584598
																															Ndufaf4	2.57581	6.60401	7.97619	0.00608377	0.107012		Tmem237	2.34222	5.33931	4.61883	0.0347155	0.584598
																															Tmem14c	2.47473	6.57528	7.93279	0.00621673	0.108947		Prmt1	1.79579	4.56586	4.61693	0.0347517	0.584598
																															Pnpla8	2.00003	7.084	7.9305	0.00622385	0.108947		Bpgm	2.13424	6.69447	4.61578	0.0347738	0.584598
																															Gnaz	1.24303	8.28671	7.91838	0.00626155	0.109343		Adam23	-1.89871	5.71467	4.61244	0.0348375	0.584598
																															Snapc1	2.19895	6.60795	7.90658	0.00629849	0.109724		Plekha5	-2.0464	5.30944	4.60762	0.03493	0.584598
																															Plekhn1	2.70722	4.71438	7.89673	0.00632952	0.10984		Sar1a	-1.2222	8.4951	4.60284	0.0350219	0.584598
																															Sptssa	-2.18962	6.41263	7.89484	0.00633548	0.10984		Mia3	1.65379	7.06463	4.60169	0.0350439	0.584598
																															Bdh1	2.23868	6.67935	7.86799	0.00642093	0.110581		Fyco1	2.16779	5.3157	4.59901	0.0350956	0.584598
																															Rassf2	2.31109	4.5662	7.8586	0.00645109	0.110581		Cox5b	0.960925	8.86961	4.59537	0.0351659	0.584598
																															Parn	2.65688	5.85538	7.85797	0.00645312	0.110581		Surf1	-2.11848	5.77381	4.5949	0.0351751	0.584598
																															Gm10275	1.48329	7.95315	7.85667	0.0064573	0.110581		Crkl	-2.08973	5.57416	4.58373	0.0353918	0.584598
																															Ppp6r1	2.86593	4.36959	7.85036	0.00647768	0.110581		Chadl	2.40646	5.62453	4.58045	0.0354556	0.584598
																															Ecpas	-2.6397	6.42332	7.84832	0.00648429	0.110581		R3hdm2	-1.93156	5.71272	4.5791	0.0354819	0.584598
																															Slc6a20b	1.55408	6.65003	7.84781	0.00648594	0.110581		Crym	-1.48532	9.00718	4.63169	0.0354982	0.584598
																															Mapk10	-1.7289	7.84128	7.84339	0.00650026	0.110581		Ncan	-1.09964	7.66221	4.57265	0.0356082	0.584598
																															Baiap2	-2.60522	6.33189	7.82461	0.00656154	0.111362		Mmp17	2.26266	5.70229	4.57111	0.0356383	0.584598
																															Sh3bp5	-2.14752	7.01932	7.81643	0.00658841	0.111392		Gm47283	1.02101	8.59411	4.56774	0.0357046	0.584598
																															Nxph2	2.8225	4.806	7.81471	0.00659409	0.111392		Cd63	1.90767	6.59743	4.55064	0.0360422	0.584598
																															Iqsec1	1.9562	6.44297	7.79407	0.00666244	0.112285		Cstf2t	-1.97276	6.22856	4.54942	0.0360664	0.584598
																															Psme1	2.19737	6.82194	7.78597	0.00668951	0.11248		Cacna1d	2.16052	5.35699	4.54704	0.0361137	0.584598
																															Rgs17	1.995	6.68535	7.77204	0.00673625	0.113004		Ppp3cc	2.45193	5.28286	4.54235	0.0362072	0.584598
																															Itpk1	-2.75352	6.52949	7.75363	0.00679858	0.113786		Scyl1	-2.1329	6.04931	4.54211	0.036212	0.584598
																															Tead1	2.69925	5.12382	7.72957	0.00688097	0.11486		Trappc9	2.1141	5.41784	4.54016	0.0362508	0.584598
																															Lix1	-2.69399	5.50017	7.72566	0.00689444	0.11486		Cenpw	2.18566	4.0619	4.53605	0.0363331	0.584598
																															Taf5l	-3.26885	5.17552	7.71163	0.00694307	0.115405		Pnisr	-1.39529	7.34477	4.53326	0.036389	0.584598
																															Prpf39	-2.33374	7.15087	7.68908	0.00702196	0.116285		Pole3	2.31705	6.39342	4.52894	0.0364757	0.584598
																															Ccni	1.83571	7.83934	7.68732	0.00702812	0.116285		Ahi1	-1.30847	7.74767	4.5137	0.0367834	0.584598
																															Tatdn1	1.56514	6.08128	7.65981	0.00712574	0.117146		Olfr635	-1.66822	5.19541	4.51271	0.0368036	0.584598
																															Klhl32	-2.58032	5.01602	7.65178	0.00715449	0.117146		Cdkn1a	2.06459	5.41458	4.50908	0.0368773	0.584598
																															Aen	-2.65202	6.24989	7.64093	0.00719355	0.117146		Slc7a4	-2.25269	6.08682	4.50565	0.036947	0.584598
																															Car2	2.80712	5.92595	7.6409	0.00719366	0.117146		Zfp672	2.58173	4.64243	4.49866	0.03709	0.584598
																															Zfp560	2.74881	4.77772	7.63917	0.0071999	0.117146		Slc29a2	-2.33058	5.88746	4.49478	0.0371694	0.584598
																															Hnrnpk	1.19576	10.0507	7.63904	0.00720036	0.117146		Fgf9	1.94555	5.2839	4.49175	0.0372316	0.584598
																															St7	-2.37476	7.00049	7.63772	0.00720513	0.117146		Pde1b	2.11923	4.70444	4.48972	0.0372734	0.584598
																															Atp1a1	1.90558	5.89867	7.63651	0.0072095	0.117146		Rps19	0.80864	9.46159	4.48897	0.0372887	0.584598
																															Arid2	2.26198	6.24314	7.6202	0.00726878	0.117702		Agap1	1.93737	5.69563	4.48324	0.0374069	0.584598
																															Olfr907	1.6551	5.16482	7.60931	0.0073086	0.117702		Rapgef6	2.39635	4.18568	4.47676	0.037541	0.584598
																															Rpl14	1.20692	8.91834	7.60276	0.00733269	0.117702		Pusl1	2.30884	5.03146	4.47632	0.0375501	0.584598
																															Rnf40	-2.74403	5.96429	7.59846	0.00734853	0.117702		Mtrex	-1.9639	5.73905	4.47253	0.0376289	0.584598
																															Narf	2.58884	6.84936	7.59655	0.0073556	0.117702		Hs6st2	-2.24216	5.86306	4.4719	0.0376419	0.584598
																															Ina	-1.46796	7.99727	7.59639	0.00735617	0.117702		Ublcp1	2.22845	5.24779	4.47146	0.0376511	0.584598
																															Gfra2	-2.91376	4.81318	7.59606	0.00735741	0.117702		Gfm2	-2.27837	4.61538	4.47104	0.0376597	0.584598
																															Snph	-2.83694	5.47806	7.57801	0.00742442	0.118282		Unc45a	1.7188	7.05226	4.46042	0.0378813	0.585046
																															Ncoa2	1.88528	5.29065	7.57242	0.0074453	0.118282		Nup107	-2.36435	4.35224	4.45922	0.0379065	0.585046
																															Usp36	2.46967	5.91306	7.57045	0.00745269	0.118282		Snapc1	2.30759	5.18796	4.45771	0.0379381	0.585046
																															Zdhhc16	2.23888	6.56351	7.56484	0.00747371	0.118282		Ilkap	1.65156	7.0413	4.4531	0.0380349	0.585254
																															Stau2	-1.80413	7.29102	7.56442	0.00747528	0.118282		Gm21988	-2.37024	5.08829	4.44745	0.038154	0.585805
																															Dnajc9	2.55631	5.09837	7.55815	0.0074989	0.118398		Pspc1	1.96209	5.6531	4.44273	0.0382536	0.586056
																															Eloa	2.63223	4.91262	7.54977	0.00753054	0.118435		Akap13	-1.98483	4.49047	4.43869	0.0383393	0.586091
																															Rab11fip3	2.4809	5.58439	7.54759	0.00753881	0.118435		Ap1b1	1.67733	6.56307	4.43427	0.0384331	0.586251
																															Tbce	2.2957	6.89615	7.54455	0.00755032	0.118435		Rpl34	1.07792	8.01541	4.4303	0.0385175	0.586267
																															Tpgs2	-2.00027	6.94206	7.5385	0.00757333	0.11854		Slc35a3	2.17688	5.37948	4.42634	0.038602	0.586283
																															Hes6	2.58244	6.37912	7.52874	0.00761062	0.118823		Nova2	-1.89977	4.61595	4.42126	0.0387107	0.586667
																															Bap1	2.06033	7.22132	7.52518	0.00762424	0.118823		Cnot4	-2.12678	5.3598	4.41135	0.0389237	0.587996
																															Qdpr	2.31945	6.69286	7.51768	0.00765306	0.119017		Abat	-1.75323	6.81021	4.40608	0.0390373	0.587996
																															Etfdh	-2.34927	5.34646	7.51222	0.00767412	0.119089		Ttc1	-2.01904	6.02095	4.40285	0.0391074	0.587996
																															Afg3l1	-2.49879	6.05755	7.49848	0.00772737	0.119437		Gnaq	-1.4801	7.09583	4.40055	0.039157	0.587996
																															Gm29609	-3.48702	5.20922	7.49792	0.00772955	0.119437		Adap1	1.62227	7.22635	4.39702	0.0392337	0.587996
																															Immt	-1.93195	7.33291	7.47514	0.00781872	0.120553		Arv1	-2.36758	5.18982	4.39397	0.0393001	0.587996
																															Plekhg5	-3.03459	4.39147	7.47	0.00783899	0.120553		Retreg2	1.56549	7.41573	4.38814	0.0394273	0.588647
																															Tmem189	2.53253	5.87954	7.45453	0.00790033	0.120553		Hif1a	-1.87009	6.028	4.38057	0.0395931	0.58987
																															Herc4	-2.61277	5.69851	7.44779	0.00792722	0.120553		Paxx	1.92341	6.47456	4.36621	0.0399095	0.592401
																															Arsa	-3.19344	5.32278	7.44724	0.00792939	0.120553		Fam76b	2.29549	4.20542	4.35763	0.0401	0.592401
																															Acta1	-3.1469	4.75232	7.44496	0.00793852	0.120553		Tmem161b	-1.80146	6.31012	4.35733	0.0401066	0.592401
																															Lrp6	2.11969	5.18656	7.44451	0.00794033	0.120553		Ptcd3	1.99322	6.13805	4.356	0.0401363	0.592401
																															Camk2n1	1.98315	7.0817	7.44288	0.00794683	0.120553		Pam	-1.72304	5.4714	4.35181	0.0402297	0.592401
																															Hsd17b7	2.80728	5.53508	7.43649	0.00797247	0.120553		Mgat3	-2.1152	6.78841	4.34909	0.0402905	0.592401
																															Acadsb	-2.97481	5.19925	7.43434	0.00798113	0.120553		Sox12	2.08933	4.86579	4.34631	0.0403527	0.592401
																															Tbc1d23	2.18363	6.00559	7.43344	0.00798476	0.120553		Brd3os	-2.24069	5.60297	4.32265	0.0408862	0.594223
																															Dcun1d4	-2.38157	6.49428	7.42683	0.0080114	0.120638		Ttyh1	1.6893	7.10354	4.32253	0.0408891	0.594223
																															Hdac4	2.28092	6.77882	7.42245	0.00802912	0.120638		Dennd4a	2.01493	4.95808	4.32069	0.040931	0.594223
																															Mb21d2	-3.25464	5.90771	7.41968	0.00804034	0.120638		Pcna	1.66984	7.03188	4.31622	0.0410328	0.594223
																															Atp6v0d1	1.60372	7.58199	7.41168	0.00807284	0.120876		Wwp2	-2.21088	6.01683	4.31189	0.0411315	0.594223
																															Polr2j	-2.05914	6.57063	7.40356	0.00810597	0.120892		Casc4	-1.74105	6.16229	4.30827	0.0412145	0.594223
																															Lcor	-2.93232	5.01567	7.40324	0.0081073	0.120892		Map4	-0.850718	8.58723	4.30817	0.0412168	0.594223
																															Tars2	-2.66352	5.10245	7.38991	0.00816202	0.120903		Ints11	2.12401	5.73114	4.30649	0.0412552	0.594223
																															Rsl24d1	2.11797	5.87183	7.38599	0.00817816	0.120903		Khdrbs2	-1.9441	5.23466	4.30601	0.0412661	0.594223
																															Ccnb1ip1	1.58868	7.24706	7.38277	0.00819146	0.120903		Zfp81	2.31868	6.11173	4.30147	0.0413704	0.594223
																															Ccdc39	2.78733	4.70771	7.37586	0.00822012	0.120903		Arnt2	-1.47738	7.25532	4.29975	0.0414102	0.594223
																															B3galt2	2.56202	5.17702	7.37535	0.0082222	0.120903		Dennd1a	2.06975	4.88222	4.29625	0.0414908	0.594223
																															Hist2h2aa1	-3.21479	4.64112	7.37291	0.00823235	0.120903		Tmem43	2.05588	5.95727	4.29061	0.0416213	0.59488
																															Spata7	2.36793	5.43589	7.3711	0.00823988	0.120903		Dis3	2.11026	6.31584	4.27455	0.0419948	0.598671
																															Efr3b	2.1922	5.92993	7.37071	0.0082415	0.120903		Gfpt1	1.98464	4.93979	4.26492	0.0422206	0.598671
																															Ddx47	2.25242	6.0045	7.34564	0.00834652	0.121829		Fmr1	-1.76124	6.31233	4.26401	0.0422421	0.598671
																															Alg2	1.91195	7.79172	7.34228	0.00836068	0.121829		Pcdhgc4	1.33055	7.64253	4.26156	0.0422995	0.598671
																															Prr3	-2.06549	6.62078	7.34082	0.00836686	0.121829		Galnt18	-2.28297	5.79679	4.26103	0.0423122	0.598671
																															Gm49327	2.56845	4.30288	7.33965	0.00837182	0.121829		Ubl3	1.48651	7.1779	4.25506	0.0424532	0.599459
																															Eif3m	-2.05831	7.3307	7.3313	0.00840723	0.121904		Neurl1a	-2.15645	4.55903	4.24981	0.0425775	0.60001
																															Rps18	1.11093	8.50251	7.33049	0.00841067	0.121904		Rcan3	2.18657	5.28485	4.24473	0.0426982	0.600508
																															Inha	2.87123	4.94969	7.32233	0.0084454	0.121974		Srsf12	-2.01858	6.2339	4.23915	0.0428311	0.601174
																															Atg2b	2.2525	5.58639	7.32145	0.00844916	0.121974		Sec24c	-1.88267	5.69394	4.23076	0.0430321	0.602039
																															Prss12	-3.18264	5.14932	7.3152	0.00847591	0.122117		Gatad1	-1.87452	5.03523	4.22709	0.0431201	0.602039
																															Stx1b	2.0713	6.71015	7.29177	0.00857694	0.123328		Dtx1	-1.69569	6.6218	4.22587	0.0431495	0.602039
																															Sema6a	2.6664	4.78553	7.28781	0.00859412	0.12333		Cox6a2	-2.36788	4.35224	4.21866	0.0433234	0.603267
																															Ilkap	-2.13855	7.04812	7.28261	0.00861679	0.123411		Trafd1	1.56848	6.2459	4.20229	0.043721	0.605024
																															Tbc1d14	-2.23736	5.89837	7.27782	0.0086377	0.123466		Dicer1	-2.01365	5.05631	4.19427	0.0439172	0.605024
																															B230118H07Rik	2.87599	4.9698	7.26689	0.00868562	0.123907		Setd1a	2.19112	4.85164	4.18852	0.0440586	0.605024
																															Otud1	2.85999	5.74662	7.2543	0.00874115	0.124307		Hadha	2.10667	4.28848	4.18286	0.0441981	0.605024
																															Celsr2	2.11826	6.66819	7.2515	0.00875356	0.124307		Parp8	-1.98496	5.01976	4.18284	0.0441988	0.605024
																															Lamtor5	2.06006	7.02089	7.24324	0.0087902	0.124307		Mxi1	1.82178	6.61967	4.18259	0.0442047	0.605024
																															Atp5g2	2.11651	6.1315	7.24123	0.00879919	0.124307		Epha3	-2.12875	5.83319	4.18176	0.0442253	0.605024
																															Pcdh19	2.04337	7.61218	7.24117	0.00879945	0.124307		Ess2	-1.84193	6.0758	4.18169	0.0442269	0.605024
																															Ccdc149	-3.0215	4.88492	7.23187	0.00884101	0.124533		Bphl	-2.2085	5.45626	4.17079	0.0444973	0.605024
																															Pard6g	-2.96872	4.57407	7.22679	0.00886379	0.124533		Mgat5b	-1.77797	5.79901	4.16761	0.0445766	0.605024
																															Dmxl1	-2.7037	5.46938	7.22608	0.00886697	0.124533		Cdipt	-1.73796	7.24012	4.16097	0.0447423	0.605024
																															Mrps22	2.73015	5.55979	7.22016	0.0088936	0.124579		Leprot	-2.07265	5.42621	4.15013	0.0450145	0.605024
																															Exosc9	2.232	6.3304	7.21629	0.00891107	0.124579		Vma21	1.92145	6.28583	4.14929	0.0450357	0.605024
																															Hspa12a	-2.33982	5.92503	7.21392	0.0089218	0.124579		Pcf11	1.98132	5.47766	4.1473	0.0450857	0.605024
																															Katnal1	-2.81381	5.95634	7.2033	0.00896991	0.124785		Cep170	1.44731	6.7728	4.1472	0.0450883	0.605024
																															Gm10600	2.71304	4.30315	7.20305	0.00897106	0.124785		Dpagt1	2.1743	5.67744	4.14496	0.0451449	0.605024
																															Mrpl23-ps1	-2.34191	5.88332	7.19192	0.00902183	0.125251		Cadm3	2.05247	5.19931	4.14428	0.0451621	0.605024
																															Slc5a6	2.73323	5.73862	7.18452	0.00905577	0.125349		Asphd2	1.72457	6.97781	4.13974	0.0452771	0.605024
																															Diablo	2.16056	6.80448	7.17166	0.00911503	0.125349		Zfp131	-1.45601	6.02018	4.13486	0.0454009	0.605024
																															Kcmf1	-2.42384	4.9852	7.17043	0.00912072	0.125349		Cct2	1.16112	8.18959	4.13449	0.0454102	0.605024
																															Laptm5	-2.27858	4.13986	7.16891	0.00912774	0.125349		Sos2	2.01729	5.46612	4.13185	0.0454773	0.605024
																															D430041D05Rik	2.22161	6.62154	7.1673	0.0091352	0.125349		Rnf145	1.78817	6.33516	4.12735	0.045592	0.605024
																															Sh2b3	-2.94314	4.65117	7.16163	0.00916151	0.125349		Dlg2	2.14805	5.43256	4.12527	0.0456453	0.605024
																															Msh3	-2.71704	5.18269	7.15787	0.00917901	0.125349		Npffr1	-1.76287	4.66591	4.12484	0.0456562	0.605024
																															Eea1	-2.66523	5.06796	7.15737	0.00918135	0.125349		Ralgps1	-1.75499	6.39568	4.1233	0.0456958	0.605024
																															Ptgds	2.91206	5.01641	7.15669	0.00918454	0.125349		Paqr4	-1.98659	6.28272	4.12058	0.0457653	0.605024
																															Tspyl2	-2.64363	5.53469	7.14888	0.00922099	0.12561		Nup210	-1.9444	4.80824	4.1203	0.0457726	0.605024
																															Eln	-2.4032	4.98831	7.1235	0.00934061	0.127001		Snrpe	1.34798	7.32696	4.09427	0.0464453	0.612518
																															Calr	1.3462	8.0043	7.11265	0.00939225	0.127464		Baz2b	2.30224	4.28088	4.09165	0.0465137	0.612518
																															Terf2ip	-2.25358	6.5482	7.10282	0.00943927	0.1276		Rnf44	2.12157	4.39216	4.08595	0.0466627	0.613066
																															Pgls	1.73628	7.73362	7.1021	0.00944271	0.1276		March2	-1.79422	5.93007	4.08177	0.0467722	0.613066
																															Sirpa	2.37411	6.2884	7.09495	0.00947712	0.1276		Rpl41	0.660873	9.80589	4.07928	0.0468376	0.613066
																															Rps16	1.22867	7.92543	7.09491	0.00947727	0.1276		Scrib	2.13519	4.90554	4.07675	0.0469041	0.613066
																															Pdzd11	-2.56226	5.61525	7.08619	0.00951938	0.1276		Anapc15	2.30727	6.02379	4.07117	0.0470514	0.61385
																															Supt20	2.47551	5.79838	7.08586	0.00952097	0.1276		Nubp1	2.03364	5.20289	4.05667	0.047436	0.614156
																															Prmt3	2.46499	5.39239	7.08393	0.00953033	0.1276		Zfyve27	-1.69571	5.51178	4.05304	0.0475329	0.614156
																															Fem1a	-2.69949	4.88912	7.08128	0.00954317	0.1276		Cebpzos	2.21727	4.89547	4.052	0.0475607	0.614156
																															Ralgapb	-2.56026	5.33864	7.06818	0.00960696	0.128217		Tceal9	1.22265	7.8142	4.05147	0.0475746	0.614156
																															Wdr13	-2.2245	6.66504	7.05694	0.00966204	0.128601		Unc5d	-1.87848	5.1137	4.04372	0.0477823	0.614156
																															Dpm2	2.32693	6.75757	7.05278	0.00968253	0.128601		Ulk1	-1.60851	6.15488	4.04329	0.0477939	0.614156
																															Klkb1	1.74089	4.18536	7.05146	0.00968902	0.128601		Kdm6b	-1.55221	5.75753	4.04211	0.0478256	0.614156
																															Arpc2	-1.56195	8.07574	7.04056	0.00974292	0.128835		Cacnb1	-2.07994	5.03809	4.04186	0.0478323	0.614156
																															Mbtps1	2.46399	6.32388	7.03717	0.00975978	0.128835		Hnrnpf	1.2708	8.05407	4.03919	0.0479043	0.614156
																															Gm10925	-2.547	5.52782	7.03713	0.00975995	0.128835		Foxk2	2.06364	5.61178	4.03707	0.0479613	0.614156
																															Cnn3	1.88014	7.60952	7.00491	0.0099214	0.130728		B4galt5	1.87849	4.59094	4.03432	0.0480355	0.614156
																															Fhod3	2.46573	5.4889	6.97964	0.01005	0.131805		Gm10108	-1.93392	4.89274	4.03009	0.04815	0.614502
																															Ddx54	-2.56542	6.78363	6.97244	0.0100869	0.131805		9330159F19Rik	-1.70768	5.96952	4.02196	0.0483707	0.616201
																															Spock2	2.14149	5.12938	6.97242	0.010087	0.131805		Cnksr2	-2.06056	5.00037	4.0141	0.048585	0.617811
																															Pcmt1	1.63479	8.0025	6.97219	0.0100882	0.131805		Slc35e4	2.19205	5.33599	4.00462	0.0488449	0.617965
																															9330132A10Rik	2.77071	5.19591	6.96848	0.0101074	0.131805		Ei24	-1.47222	5.96437	4.00424	0.0488553	0.617965
																															Supt6	-2.38749	6.46541	6.96421	0.0101294	0.131805		Ank2	-1.07299	7.91896	4.00405	0.0488607	0.617965
																															Ctnna2	2.15206	6.60008	6.964	0.0101304	0.131805		Cbx6	2.1414	4.6878	3.99207	0.0491913	0.619953
																															Lrrc59	1.82854	7.95569	6.95983	0.010152	0.131822		Ankrd16	2.18715	4.87085	3.99045	0.0492364	0.619953
																															Armc7	2.89951	4.97959	6.95475	0.0101784	0.131822		Fbxo33	2.11383	4.4459	3.9864	0.0493487	0.619953
																															Usp9x	-1.87148	7.2582	6.95077	0.0101991	0.131822		Sap130	2.07337	4.31387	3.98562	0.0493705	0.619953
																															Dgkd	2.12134	6.72231	6.94972	0.0102045	0.131822		Smarcd1	1.57313	5.96345	3.96863	0.0498457	0.62372
																															Cxadr	1.63215	7.83291	6.93394	0.010287	0.132651		Lap3	-1.95222	5.25603	3.96718	0.0498864	0.62372
																															Babam1	-2.16004	5.9971	6.92982	0.0103086	0.132694		Igsf9b	-1.88495	4.507	3.96363	0.0499863	0.62372
																															Aes	1.40537	7.44717	6.91738	0.0103744	0.13307		Rpl19	0.830119	8.9782	3.96225	0.0500253	0.62372
																															Lin37	2.85239	5.68479	6.91733	0.0103746	0.13307		Dpysl4	-1.29958	7.61988	3.95118	0.0503388	0.625541
																															Ptprn2	-2.97621	4.97294	6.91123	0.010407	0.133249		Aldh18a1	2.11375	6.23758	3.95081	0.0503493	0.625541
																															Crat	2.69192	5.33747	6.90368	0.0104471	0.133528		Usp19	-1.63506	6.36197	3.94725	0.0504505	0.625693
																															Dnajb2	2.80116	5.42189	6.89302	0.0105042	0.134021		R3hdm1	-1.51587	7.14979	3.93507	0.0507986	0.626775
																															Pi4k2a	-2.46137	5.85216	6.8875	0.0105339	0.134032		Fuca1	1.56186	6.69333	3.93343	0.0508457	0.626775
																															Nfkbib	1.98027	6.38748	6.8808	0.01057	0.134032		Cadm1	1.10687	8.81336	3.92308	0.0511439	0.626775
																															Gm8113	-2.71599	4.15322	6.87766	0.010587	0.134032		Rpl6	0.870334	9.00311	3.92246	0.0511617	0.626775
																															Adam11	2.34361	5.59175	6.87467	0.0106032	0.134032		Trmt1	-1.80581	5.73533	3.91321	0.05143	0.626775
																															Stambp	-2.39118	5.95599	6.86653	0.0106473	0.134032		Grin2a	1.86323	5.41908	3.90512	0.0516658	0.626775
																															Abhd5	-2.35932	5.6677	6.86607	0.0106499	0.134032		Dbn1	-0.929731	9.0698	3.90186	0.0517609	0.626775
																															Abca5	-2.34711	4.58466	6.86487	0.0106564	0.134032		Fam222b	-1.99306	5.92122	3.90002	0.0518148	0.626775
																															AW822252	1.39745	6.52141	6.86256	0.010669	0.134032		Glcci1	-2.25583	4.42053	3.89916	0.0518401	0.626775
																															Ttc14	-2.42417	5.9913	6.85864	0.0106904	0.134032		Selenok	0.913142	8.58841	3.89838	0.0518631	0.626775
																															Atp5s	2.81203	5.61509	6.85615	0.010704	0.134032		Slc22a5	-2.14453	5.60655	3.89629	0.0519244	0.626775
																															Porcn	-2.94756	5.77113	6.85533	0.0107085	0.134032		Galnt1	1.83828	6.40215	3.89459	0.0519744	0.626775
																															Wdr41	2.79063	5.37449	6.84725	0.0107529	0.134355		Tsen34	1.23475	7.94622	3.89391	0.0519943	0.626775
																															Slc6a15	-1.97852	7.89496	6.83475	0.0108218	0.134984		Heca	2.12014	4.96723	3.88974	0.0521171	0.626775
																															Rab9b	-2.45506	4.62652	6.81539	0.0109296	0.136094		U2af1l4	1.77442	6.32204	3.88695	0.0521995	0.626775
																															Tmem169	2.36818	5.86719	6.81068	0.010956	0.136189		Zfp207	-1.11587	7.62825	3.87932	0.0524254	0.626775
																															Ghitm	-1.84816	7.50708	6.80144	0.0110079	0.136598		Ankrd29	1.99831	4.85016	3.87646	0.0525103	0.626775
																															Guf1	-2.34795	5.14527	6.79813	0.0110266	0.136598		Med31	1.86121	6.20404	3.87321	0.0526072	0.626775
																															Amph	-1.77644	8.00083	6.78745	0.0110871	0.136889		Cib2	1.76636	6.40207	3.86943	0.0527199	0.626775
																															Prr15	1.61881	5.34867	6.78694	0.01109	0.136889		Pde5a	1.90304	5.24493	3.86888	0.0527363	0.626775
																															Minar2	-2.47494	5.38106	6.7822	0.0111169	0.136889		Tmbim6	1.36294	6.57815	3.8688	0.0527388	0.626775
																															Ext1	2.27933	5.11844	6.78067	0.0111257	0.136889		Manbal	2.00975	6.09024	3.86849	0.0527479	0.626775
																															Ppp1r12a	-2.05959	6.69411	6.77351	0.0111665	0.137159		Naa35	-1.76551	6.61465	3.86419	0.0528767	0.626775
																															Slc39a1	1.61789	4.37719	6.76845	0.0111955	0.137187		Bms1	-2.24114	4.62844	3.85863	0.0530433	0.626775
																															Fads3	-2.71922	4.27103	6.7665	0.0112067	0.137187		Rabl2	-1.82496	5.4972	3.85331	0.0532036	0.626775
																															Mef2c	1.09165	9.94494	6.75186	0.0112911	0.137988		Pnmal2	-1.6676	5.8062	3.85329	0.0532043	0.626775
																															Syndig1	-2.63778	5.14722	6.7402	0.0113589	0.138582		Tacc1	1.59671	5.85584	3.85308	0.0532105	0.626775
																															1600014C10Rik	-2.81833	4.49901	6.73326	0.0113993	0.138842		Ecd	-1.61409	5.66352	3.85307	0.0532108	0.626775
																															Dnal1	2.52574	5.38791	6.72694	0.0114364	0.139049		Kndc1	1.95692	5.22963	3.85234	0.0532329	0.626775
																															Trpv2	1.72457	5.56814	6.72366	0.0114557	0.139049		Mul1	-1.95626	5.06123	3.84723	0.0533874	0.626775
																															Prpf19	2.12673	4.68285	6.72056	0.0114739	0.139049		Pphln1	-1.88422	5.27223	3.84117	0.053571	0.626775
																															Paqr9	2.61981	4.93975	6.71043	0.0115337	0.13954		Otud4	1.60059	5.85433	3.8403	0.0535975	0.626775
																															Mrps26	-1.94454	6.65649	6.70316	0.0115768	0.139797		Zfp444	1.69229	6.3311	3.83901	0.0536368	0.626775
																															Zfp771	2.56912	6.57222	6.70035	0.0115935	0.139797		Insig1	-1.53626	6.57953	3.83757	0.0536806	0.626775
																															Tubb5	0.933367	10.6002	6.69413	0.0116306	0.140011		Dip2c	-2.06771	5.70142	3.83259	0.0538324	0.626775
																															Pdhb	1.33129	8.32738	6.68802	0.0116672	0.140098		Hmgn1	1.23243	7.81269	3.82634	0.0540238	0.626775
																															Gramd1b	-2.59776	5.67944	6.68647	0.0116764	0.140098		Rpl4	0.823009	9.84729	3.82541	0.0540521	0.626775
																															Dmtf1	-2.45466	6.09981	6.68142	0.0117068	0.14023		Nectin3	-1.85269	4.1781	3.82495	0.0540665	0.626775
																															Tmem135	-2.16134	5.62538	6.67387	0.0117523	0.140414		Pfdn2	-1.53535	6.63986	3.82278	0.0541329	0.626775
																															Tor1aip2	2.19633	6.21923	6.67002	0.0117755	0.140414		Fer	-2.11025	4.87432	3.8223	0.0541479	0.626775
																															Ankrd12	-1.5337	7.81489	6.66923	0.0117803	0.140414		Pgls	1.43533	7.27978	3.81817	0.0542749	0.626775
																															Gm48391	1.77486	5.75256	6.65784	0.0118495	0.141007		Ctdspl2	2.05726	4.70552	3.81694	0.0543126	0.626775
																															Umps	-2.46571	5.75095	6.64093	0.0119529	0.141819		Cds1	1.95878	4.2389	3.81384	0.0544085	0.626775
																															Tmem241	2.30073	4.47973	6.64029	0.0119569	0.141819		Ints4	-2.02697	5.8603	3.80961	0.0545394	0.626775
																															Zdhhc6	-2.68211	5.69772	6.62813	0.0120319	0.142475		Dgkd	-1.50313	6.9239	3.8082	0.0545828	0.626775
																															Madd	-2.0759	6.46348	6.61962	0.0120847	0.142772		Parva	2.06334	5.24029	3.80643	0.0546378	0.626775
																															Fxyd6	1.36798	8.90833	6.61742	0.0120983	0.142772		Itfg1	-1.20591	8.37716	3.79058	0.0551324	0.627845
																															Anapc2	-2.14716	5.7971	6.61297	0.0121261	0.142772		Rplp2	0.952947	8.31558	3.78663	0.0552562	0.627845
																															Zfp462	-2.62434	4.49498	6.61143	0.0121357	0.142772		Rsf1	-1.83519	5.76484	3.78551	0.0552912	0.627845
																															Rbm12b2	2.85601	5.28219	6.60082	0.0122021	0.142897		Raph1	-1.60313	5.66033	3.78441	0.0553261	0.627845
																															Pfkm	2.02155	7.92991	6.60056	0.0122038	0.142897		Traf5	-1.66028	4.56668	3.78083	0.0554387	0.627845
																															Mfsd5	-2.87927	5.60738	6.59978	0.0122087	0.142897		Coq10a	-1.72904	6.077	3.78081	0.0554395	0.627845
																															Hist1h2ap	2.4506	5.20011	6.59373	0.0122467	0.142897		Ipo7	-1.67659	5.65773	3.77971	0.0554742	0.627845
																															Vmn2r3	1.60388	4.3435	6.59334	0.0122492	0.142897		Nom1	-1.75311	4.4098	3.77906	0.0554945	0.627845
																															Zzz3	2.16678	5.53519	6.58849	0.0122798	0.142897		Exd2	1.95934	6.06599	3.77221	0.0557113	0.627845
																															Tef	-2.39509	4.69165	6.58778	0.0122843	0.142897		B4galnt1	1.61845	7.47806	3.76671	0.0558858	0.627845
																															Grik3	-2.09458	4.70525	6.58164	0.0123232	0.143052		Eif2b4	-1.63926	6.78516	3.76593	0.0559105	0.627845
																															Ncam1	0.911378	9.66783	6.57944	0.0123372	0.143052		Emc1	1.83769	6.48315	3.76574	0.0559168	0.627845
																															Tubb2b	0.909005	9.30881	6.56985	0.0123983	0.143531		Mms19	1.79675	5.41936	3.76435	0.0559608	0.627845
																															Clasp1	1.95424	6.02088	6.56614	0.012422	0.143576		Ric8a	-1.65216	5.41511	3.75164	0.0563673	0.627845
																															Grsf1	2.21438	5.65233	6.5626	0.0124447	0.143609		Hacd1	1.82275	6.05928	3.74986	0.0564246	0.627845
																															Ccl25	2.71698	4.64833	6.55469	0.0124955	0.143967		Usp15	-1.48135	6.66297	3.74788	0.0564882	0.627845
																															Mul1	-2.74631	5.22592	6.55054	0.0125223	0.144046		Ncl	0.98941	8.96571	3.74766	0.0564952	0.627845
																															Gstm5	1.97064	6.81969	6.54366	0.0125668	0.144329		Sbno1	-1.45072	6.3929	3.74495	0.0565824	0.627845
																															Cdh6	1.75558	6.70658	6.5363	0.0126145	0.14445		Nap1l3	-1.88104	5.85445	3.74361	0.0566257	0.627845
																															Col4a1	2.35208	4.758	6.53588	0.0126172	0.14445		Polr2b	-1.69734	6.58404	3.73752	0.0568226	0.627845
																															Ncan	1.24384	7.92124	6.53231	0.0126405	0.144474		Rab11a	-1.07602	8.24434	3.73564	0.0568834	0.627845
																															Dab2ip	-2.28785	5.25658	6.52945	0.0126591	0.144474		Inafm2	-2.00435	5.54501	3.73485	0.0569091	0.627845
																															Gm13722	1.80519	5.08175	6.52195	0.0127082	0.144806		Idnk	1.92091	5.55368	3.72981	0.057073	0.627845
																															Cdo1	-2.52	4.75681	6.51747	0.0127376	0.144913		Gtf2f1	-1.8543	5.76264	3.72923	0.0570918	0.627845
																															Pde3a	2.41058	5.07563	6.51142	0.0127774	0.145138		Slc25a51	1.70097	6.39302	3.72393	0.0572647	0.627845
																															Phf8	2.51606	4.54377	6.48583	0.0129473	0.146837		Cog4	-1.9859	5.1337	3.7219	0.0573307	0.627845
																															Mmd	-1.87507	6.5443	6.48199	0.012973	0.146899		Fmnl2	1.89329	4.96049	3.72139	0.0573475	0.627845
																															Pip5k1a	-2.54214	5.36521	6.47744	0.0130035	0.14692		Aqr	-1.68534	4.73485	3.71836	0.0574466	0.627845
																															Desi1	2.34366	5.95606	6.47567	0.0130154	0.14692		Rcan1	1.62088	7.2189	3.71468	0.0575673	0.627845
																															Vldlr	-2.56369	5.98345	6.47016	0.0130525	0.146942		2510009E07Rik	1.74723	6.35928	3.71411	0.0575863	0.627845
																															Gpr89	-2.67145	4.89331	6.4649	0.013088	0.146942		Prkn	-1.64035	4.37822	3.71361	0.0576026	0.627845
																															Vmn1r13	1.60874	4.42879	6.4644	0.0130914	0.146942		Atp5e	0.896089	7.92748	3.71179	0.0576624	0.627845
																															Neu1	1.15905	8.3347	6.46336	0.0130985	0.146942		Cog1	2.13429	5.35639	3.7101	0.0577182	0.627845
																															Dync2h1	-2.57812	4.52508	6.46033	0.013119	0.146944		Sil1	2.27284	5.32572	3.70862	0.0577668	0.627845
																															Mcm3ap	-2.55623	4.47078	6.44578	0.013218	0.147715		Cndp2	-1.64347	6.84696	3.70269	0.0579628	0.628675
																															Ephb3	2.4919	5.37988	6.44306	0.0132366	0.147715		Grpel2	-1.75456	6.34003	3.7009	0.0580219	0.628675
																															Ogfod2	2.67716	4.34077	6.44125	0.0132489	0.147715		Degs1	1.82443	5.87453	3.67365	0.0589322	0.637556
																															Ess2	2.10358	5.86309	6.43054	0.0133225	0.148299		G6pdx	2.13634	5.47201	3.66554	0.0592062	0.637827
																															Gnl2	-1.86803	7.08606	6.42549	0.0133573	0.148299		Mrps11	1.9641	5.83806	3.66417	0.0592525	0.637827
																															Mrpl24	2.42825	6.3117	6.42472	0.0133627	0.148299		Zfx	-2.19819	4.38938	3.66189	0.0593299	0.637827
																															Lysmd2	2.52055	5.4722	6.42165	0.0133839	0.148308		Magi3	-1.86623	4.61873	3.65648	0.0595138	0.637827
																															Cebpzos	-2.38043	4.87499	6.4079	0.0134795	0.149139		1500009L16Rik	2.16084	5.56741	3.65255	0.0596477	0.637827
																															Inpp1	2.30959	5.35747	6.40365	0.0135092	0.149239		Mt1	1.79729	6.26943	3.65239	0.0596531	0.637827
																															Nts	-2.59253	5.45445	6.39673	0.0135576	0.149344		Vmn2r115	-1.73676	4.29204	3.65058	0.0597148	0.637827
																															Egln2	2.08038	6.42214	6.39536	0.0135672	0.149344		Rps14	0.736931	9.389	3.64933	0.0597576	0.637827
																															Tmem33	-2.50917	5.51863	6.39347	0.0135805	0.149344		St8sia2	-1.37473	7.48204	3.64886	0.0597736	0.637827
																															Kxd1	2.35817	5.10468	6.38279	0.0136558	0.149944		Sst	-2.44819	8.70891	3.71746	0.0600852	0.640181
																															Dlst	-2.00222	7.40501	6.37671	0.0136988	0.15019		Txndc11	1.85835	6.29101	3.63007	0.0604201	0.642139
																															Celf2	-1.02874	8.88742	6.37099	0.0137395	0.150408		Rab11fip3	-1.92801	5.40727	3.62811	0.0604881	0.642139
																															Ap3b1	2.56655	4.58912	6.36111	0.01381	0.150952		Sccpdh	1.35675	7.60448	3.62647	0.060545	0.642139
																															Pnmal1	-2.01137	6.79876	6.35391	0.0138616	0.151288		Osbpl9	-1.67442	6.23191	3.6239	0.0606343	0.642139
																															AU040320	2.29199	4.68426	6.34034	0.0139594	0.152126		Ccm2	-1.74295	6.80372	3.61767	0.0608509	0.643007
																															Ptrhd1	-2.42575	4.1589	6.33053	0.0140306	0.152673		Plekhj1	-1.81909	5.34044	3.61629	0.0608991	0.643007
																															Tmem70	2.19588	5.71185	6.31836	0.0141194	0.153408		Dek	1.27681	7.43314	3.60745	0.0612088	0.644928
																															Mark1	2.20367	4.91511	6.29561	0.014287	0.154997		Cfap74	1.9576	4.9709	3.60183	0.0614064	0.644928
																															Ttll1	1.93183	7.45983	6.27906	0.0144104	0.156101		2700062C07Rik	2.08478	5.32379	3.59607	0.0616095	0.644928
																															Dhcr7	2.1142	4.02683	6.26757	0.0144966	0.156568		Tmem205	2.14024	5.54427	3.59244	0.061738	0.644928
																															Ttc5	-1.92389	6.67296	6.26756	0.0144966	0.156568		Dph3	1.77322	5.83506	3.59172	0.0617635	0.644928
																															Med23	2.06564	4.69805	6.26442	0.0145203	0.15659		Mbd1	-1.78844	4.85881	3.59054	0.0618055	0.644928
																															Cd47	1.72419	8.15185	6.24928	0.014635	0.15743		Hbb-bs	1.7341	9.05012	3.66234	0.0618373	0.644928
																															Sdf2	-2.03715	6.21677	6.2484	0.0146417	0.15743		Rpl26	0.888098	8.1379	3.58558	0.0619814	0.644928
																															Galnt16	2.52934	4.42146	6.24321	0.0146812	0.157622		Faim2	1.81569	6.12462	3.57979	0.0621878	0.644928
																															Nln	2.31468	5.67364	6.23711	0.0147278	0.157889		Hipk3	1.91377	4.47389	3.57961	0.0621945	0.644928
																															Bet1l	-2.24592	5.43048	6.23387	0.0147527	0.157921		Zmynd8	-1.40336	5.89105	3.57585	0.0623289	0.644928
																															Mrps23	2.41725	5.82782	6.22891	0.0147907	0.157948		Casp3	-1.27643	6.69585	3.57534	0.0623471	0.644928
																															Rps27a	1.03363	8.15156	6.22215	0.0148428	0.157948		Ip6k1	-1.39417	6.7581	3.57384	0.0624007	0.644928
																															Commd10	-2.37538	5.27224	6.21609	0.0148897	0.157948		Ckb	0.665954	10.562	3.57358	0.0624101	0.644928
																															Stip1	1.85618	7.9549	6.21498	0.0148983	0.157948		Kcnh7	1.90103	5.32128	3.56829	0.0626002	0.644928
																															Ibtk	-2.60349	4.38219	6.21384	0.0149071	0.157948		Map3k20	1.79928	5.52248	3.56715	0.0626409	0.644928
																															Txnl1	1.83051	7.20192	6.21219	0.0149199	0.157948		Anxa7	-1.90811	4.34629	3.56712	0.0626422	0.644928
																															Ppp1r16a	-2.30108	5.25831	6.21174	0.0149234	0.157948		Tdrkh	2.07336	5.07554	3.56463	0.0627319	0.644928
																															Stt3a	2.0324	5.85085	6.21052	0.0149329	0.157948		Drosha	-1.5283	6.49737	3.55989	0.0629031	0.645091
																															Kdm2b	-1.97286	5.3855	6.20814	0.0149514	0.157948		Mid1	1.631	5.381	3.55911	0.0629313	0.645091
																															Sik2	1.82171	5.63253	6.19644	0.0150427	0.158681		Rnf215	-2.10266	4.72127	3.55295	0.0631544	0.646436
																															Mpg	-3.09766	4.5837	6.19241	0.0150743	0.158784		Srpk1	-1.19055	6.5298	3.5448	0.0634514	0.648532
																															Parp1	-1.76704	6.48765	6.18368	0.015143	0.159246		Dhps	1.63939	6.44275	3.53868	0.0636751	0.649687
																															Ptp4a2	-1.76881	7.44987	6.18126	0.0151621	0.159246		Dync2h1	-2.20263	5.20223	3.53666	0.0637492	0.649687
																															Rab4b	-1.95446	6.65309	6.17762	0.0151907	0.159253		Psmd4	-1.34188	7.85948	3.53169	0.0639318	0.650157
																															Ppp2r5e	-2.12958	5.59548	6.17561	0.0152067	0.159253		Kpna6	-1.75674	4.6696	3.53037	0.0639802	0.650157
																															Gm11225	1.27738	6.95663	6.16922	0.0152574	0.159553		Kif3b	1.82643	5.33993	3.51529	0.0645382	0.651291
																															Ptpmt1	2.27096	4.33859	6.16551	0.0152869	0.159631		Myo9a	-1.8709	6.15385	3.51265	0.0646365	0.651291
																															Lrrtm1	-2.17895	5.9787	6.15443	0.0153754	0.160325		Fam189a1	-1.92863	5.06894	3.51035	0.0647221	0.651291
																															Eif1b	1.38917	8.11568	6.15038	0.0154078	0.160346		Ccser2	-1.49822	6.75412	3.51022	0.0647271	0.651291
																															Atf2	-2.05494	6.63633	6.14866	0.0154217	0.160346		Sept5	1.51741	6.2207	3.50386	0.0649646	0.651291
																															Mocs2	-2.13846	6.85231	6.13285	0.0155493	0.161441		Endod1	1.90993	5.64354	3.50249	0.065016	0.651291
																															Fdps	1.71287	7.54178	6.12035	0.015651	0.162264		Cpne8	1.66769	4.58944	3.50236	0.0650211	0.651291
																															Rfc2	1.99877	6.62523	6.11561	0.0156897	0.162433		Brsk2	-1.69454	4.90886	3.5008	0.0650794	0.651291
																															Pgd	-2.38876	5.38758	6.11163	0.0157223	0.162539		Cox17	-1.85566	4.34905	3.49899	0.0651473	0.651291
																															Pxk	-2.12021	5.19536	6.1086	0.0157472	0.162564		Dclk1	-0.770777	8.96561	3.49745	0.0652053	0.651291
																															Gm48260	1.82018	4.61009	6.10558	0.015772	0.162588		Skil	-1.54623	6.37822	3.4971	0.0652184	0.651291
																															Cdc73	2.54566	4.51379	6.09313	0.0158748	0.163212		Ddx47	-1.62645	6.36606	3.49641	0.0652444	0.651291
																															Cbx1	1.13874	7.78233	6.09281	0.0158775	0.163212		Dcx	-0.770108	9.34141	3.49409	0.0653319	0.651291
																															Ubap2	-2.2166	5.40654	6.08434	0.0159478	0.163702		Arpc3	1.85067	5.85883	3.49032	0.0654742	0.651291
																															Thap11	-2.49638	6.01201	6.07539	0.0160225	0.164237		Tsr2	-1.64768	6.47263	3.48986	0.0654915	0.651291
																															Slc35b2	-2.06503	5.81904	6.07147	0.0160554	0.164341		Ano4	-1.80973	4.96709	3.48575	0.0656469	0.651291
																															Cryzl1	2.02401	6.07763	6.06481	0.0161113	0.164681		Eef2	0.717009	9.52367	3.48524	0.0656663	0.651291
																															Rpl7a	1.24825	8.13091	6.05956	0.0161556	0.164901		Hist1h2bc	-1.93868	5.22819	3.47559	0.0660329	0.653516
																															Bmpr2	1.92772	6.11739	6.0456	0.0162738	0.165874		Rcbtb1	-1.7832	4.92705	3.46707	0.0663585	0.653516
																															Mmadhc	1.92373	7.20781	6.01911	0.0165008	0.167685		Itpk1	-1.86899	5.49013	3.46624	0.0663902	0.653516
																															Yipf3	-2.44538	5.70587	6.01712	0.016518	0.167685		Cox16	-1.73949	5.2314	3.46574	0.0664094	0.653516
																															Psmd10	-2.51157	4.32799	6.01423	0.0165429	0.167685		Naa15	-1.58538	5.53035	3.46475	0.0664475	0.653516
																															Mcur1	1.89658	4.468	6.01194	0.0165628	0.167685		Tsc22d1	0.777084	9.52223	3.46252	0.0665331	0.653516
																															Syap1	2.50983	5.27562	6.01143	0.0165672	0.167685		Cnot11	-2.04759	4.669	3.46231	0.0665412	0.653516
																															Capn7	-2.26287	5.81442	6.00027	0.0166642	0.168213		Ube2n	1.02262	8.50321	3.44803	0.0670925	0.656912
																															Glra2	2.48688	4.46132	5.99752	0.0166882	0.168213		Tacc2	1.49654	6.80959	3.44733	0.0671199	0.656912
																															Eif4g2	0.791679	9.93897	5.99586	0.0167027	0.168213		Agrn	1.37885	7.15917	3.44611	0.0671672	0.656912
																															Efr3a	-1.94019	6.39184	5.99478	0.0167122	0.168213		4931428F04Rik	1.57277	7.06123	3.43606	0.0675586	0.658866
																															Tsc22d2	2.09121	5.46024	5.991	0.0167452	0.168312		Armc10	-1.97632	5.69774	3.43324	0.0676691	0.658866
																															Psmf1	-2.04046	6.23189	5.98711	0.0167794	0.168422		Gpr19	1.77139	6.08163	3.43079	0.067765	0.658866
																															Commd7	-2.08386	7.2706	5.97453	0.0168903	0.16922		Nsa2	1.59604	6.53033	3.43011	0.0677917	0.658866
																															Mid2	-2.93614	4.35874	5.97249	0.0169083	0.16922		Rps19bp1	-1.69868	5.4431	3.42338	0.0680562	0.658866
																															Slc45a4	2.23317	4.28459	5.97016	0.016929	0.16922		Cdc42bpa	-1.55641	5.71788	3.42096	0.0681515	0.658866
																															Smarcd3	-1.74192	7.4197	5.96514	0.0169736	0.169431		Zmym2	-1.71408	6.24426	3.42085	0.0681558	0.658866
																															Eif4e2	1.88979	7.01603	5.96253	0.0169968	0.169431		Grk4	1.84114	5.49658	3.41529	0.0683757	0.658866
																															Me3	1.87512	5.56887	5.95822	0.0170352	0.16958		Rwdd4a	2.07786	4.77586	3.41502	0.0683862	0.658866
																															Pdcd10	1.81199	6.39798	5.9544	0.0170694	0.169584		Acaca	1.68583	5.99999	3.4149	0.0683912	0.658866
																															Plxna2	1.76457	6.467	5.95121	0.0170979	0.169584		Inpp5b	2.04975	4.72464	3.41474	0.0683976	0.658866
																															Kbtbd2	-2.10284	6.07885	5.94784	0.0171281	0.169584		Spsb4	2.24749	5.28899	3.40603	0.0687433	0.66129
																															Lars2	1.05079	15.2274	6.06305	0.0171463	0.169584		Arl6ip4	-1.85508	6.00885	3.4024	0.0688882	0.661778
																															Naa30	2.14412	4.89771	5.94512	0.0171526	0.169584		Morn4	-1.636	6.7182	3.39487	0.0691894	0.662504
																															Grn	-1.95341	5.29589	5.92714	0.017315	0.170956		Ash1l	-1.7667	5.07111	3.39351	0.069244	0.662504
																															Evi5	2.08877	6.15142	5.92172	0.0173643	0.17105		Lsm12	-1.63308	5.24084	3.39222	0.0692959	0.662504
																															Coprs	2.04704	6.29883	5.92091	0.0173717	0.17105		Seh1l	1.6126	6.49745	3.39111	0.0693406	0.662504
																															Por	2.15286	5.46971	5.91319	0.0174422	0.171511		Mkx	-1.81964	4.64027	3.38303	0.0696661	0.664182
																															Dtd1	-2.07988	6.77116	5.90558	0.017512	0.171964		Lnpep	-1.7783	5.52234	3.37998	0.0697893	0.664182
																															Fmnl2	-2.41072	4.91763	5.89817	0.0175802	0.172113		Haghl	-1.76002	6.32596	3.37973	0.0697996	0.664182
																															Phkg2	2.21462	5.74072	5.89736	0.0175876	0.172113		Zfp451	-1.41697	6.61823	3.37084	0.0701606	0.666145
																															Sec14l1	-1.90807	6.47263	5.89364	0.0176221	0.172113		Slc16a7	1.75632	4.60902	3.36882	0.0702431	0.666145
																															Acsl6	1.95514	6.64288	5.89363	0.0176222	0.172113		Smyd3	1.94351	5.31286	3.36751	0.0702965	0.666145
																															Kmt2d	-1.90548	5.61692	5.89003	0.0176555	0.172131		Sirpa	1.76534	6.30123	3.36088	0.0705677	0.666145
																															Selenot	-1.98511	5.65496	5.88728	0.017681	0.172131		Cdk19	-1.93765	4.75508	3.36058	0.0705797	0.666145
																															Polr3e	-2.41006	4.50057	5.88574	0.0176953	0.172131		Cherp	-1.75436	5.07332	3.35758	0.070703	0.666145
																															Dhx8	2.26865	5.22642	5.87889	0.017759	0.17233		Sssca1	-1.63316	6.02386	3.35496	0.0708105	0.666145
																															Prkce	-1.81121	6.3407	5.87737	0.0177732	0.17233		Gpm6a	0.833755	9.53299	3.353	0.0708913	0.666145
																															Gm14667	1.52048	4.47301	5.87589	0.0177871	0.17233		D430019H16Rik	-1.29552	6.99131	3.35191	0.0709362	0.666145
																															Kif3c	-2.07551	7.19374	5.8733	0.0178113	0.172334		Xpot	-1.81951	5.76096	3.34892	0.0710596	0.666145
																															Vmn2r114	1.50068	5.5363	5.86574	0.0178821	0.172757		Ak2	1.7766	5.69259	3.34193	0.0713488	0.666145
																															Ubr1	-2.31787	5.48998	5.86356	0.0179026	0.172757		Prpf8	-1.51691	6.748	3.33475	0.0716473	0.666145
																															Rasgrf2	-2.58347	5.03934	5.85556	0.017978	0.17316		Cog7	-1.78554	5.11721	3.33206	0.0717597	0.666145
																															Kdm4b	-2.1132	6.13522	5.85406	0.0179922	0.17316		Ephb1	2.01588	5.83994	3.33081	0.0718118	0.666145
																															Maz	-2.08153	5.59413	5.84805	0.0180491	0.173477		Brd7	1.6328	5.98181	3.33071	0.0718158	0.666145
																															Rbsn	-2.57675	5.40293	5.84452	0.0180827	0.173537		0610010F05Rik	1.40485	7.00808	3.32957	0.0718637	0.666145
																															Scai	1.87701	5.51142	5.84236	0.0181032	0.173537		Oxct1	-0.947249	8.84412	3.32939	0.0718711	0.666145
																															Shroom2	1.49893	8.09081	5.8353	0.0181705	0.173952		Phax	1.33389	7.58137	3.32796	0.071931	0.666145
																															Olfm1	1.27398	8.45643	5.82772	0.0182431	0.174417		Tmem106b	2.05662	4.96067	3.32624	0.0720029	0.666145
																															Pxmp4	-2.20129	5.19264	5.81292	0.0183858	0.175237		Pim2	-1.92428	5.26775	3.31928	0.0722951	0.666145
																															Gm43960	1.6761	4.68834	5.80761	0.0184372	0.175237		Slc35c2	1.83785	5.45739	3.31786	0.0723548	0.666145
																															Rab40c	-2.55599	5.2541	5.80409	0.0184714	0.175237		Psme4	1.68109	5.8192	3.31586	0.0724394	0.666145
																															Bag6	1.88095	6.26444	5.80386	0.0184736	0.175237		Ankrd44	1.45627	6.0451	3.31149	0.0726236	0.666145
																															Nfil3	2.0913	7.4306	5.80339	0.0184782	0.175237		Ktn1	-1.62864	6.25581	3.31117	0.0726371	0.666145
																															Adipor1	-2.11464	6.68158	5.80295	0.0184824	0.175237		1810037I17Rik	-1.80727	6.24974	3.30945	0.07271	0.666145
																															Siah2	2.13966	5.85429	5.80134	0.0184981	0.175237		Appl2	-2.02652	5.03027	3.3094	0.072712	0.666145
																															Igfbp5	2.39229	5.01255	5.78879	0.0186208	0.175882		Arrdc3	-1.94155	5.05153	3.30939	0.0727126	0.666145
																															Hexa	2.29523	6.10524	5.78596	0.0186485	0.175882		Fam8a1	1.88567	5.27564	3.30725	0.0728035	0.666145
																															Lrrc8b	1.66614	6.67235	5.78586	0.0186495	0.175882		Ppp1r21	1.89693	5.53957	3.30699	0.0728143	0.666145
																															Miga2	-2.49223	5.92842	5.78445	0.0186634	0.175882		Rps10	1.10826	7.23854	3.3062	0.0728478	0.666145
																															Aspscr1	1.85221	7.01258	5.7811	0.0186963	0.175964		Polr2j	1.49122	6.82296	3.30393	0.0729443	0.666161
																															Nol7	1.82624	6.79398	5.7766	0.0187407	0.176152		Lamtor3	1.65997	6.2709	3.29797	0.0731982	0.667613
																															Rpn2	-1.50054	7.76941	5.77128	0.0187933	0.176171		Farp1	1.57652	5.83741	3.29285	0.0734169	0.668741
																															Nrxn1	1.41303	7.61707	5.76836	0.0188222	0.176171		Dock9	1.48393	6.54809	3.28397	0.073798	0.671131
																															Sdc3	-1.40867	8.03812	5.76811	0.0188247	0.176171		Cdh4	1.666	5.9476	3.28065	0.073941	0.671131
																															Adamts20	-2.59765	4.91546	5.76658	0.0188398	0.176171		Nadk	-1.58265	6.7115	3.28008	0.0739656	0.671131
																															Tango2	-1.81925	6.55348	5.75384	0.0189668	0.17691		Cdk4	1.31496	7.67607	3.2772	0.0740897	0.671391
																															Cntnap4	2.08243	5.7418	5.75375	0.0189677	0.17691		Arl5b	-2.03549	4.82504	3.27105	0.0743564	0.672784
																															Pla2g12a	2.27051	5.84944	5.74718	0.0190335	0.177116		Top3b	1.81636	5.15103	3.26923	0.0744351	0.672784
																															Aldoc	-2.20948	5.88085	5.74615	0.0190439	0.177116		Stx12	1.25305	7.70623	3.26704	0.0745305	0.672784
																															Dlx5	-2.41198	5.84305	5.74423	0.0190631	0.177116		Vapa	-0.880361	8.90017	3.2615	0.0747718	0.674097
																															Rrp1b	2.29312	4.44098	5.73755	0.0191304	0.177513		Acsl3	1.31013	7.01723	3.25722	0.0749589	0.674347
																															Mon2	-2.07018	4.97297	5.73159	0.0191907	0.177845		Mapk4	1.92452	6.0904	3.25477	0.0750662	0.674347
																															Fam49a	-1.29921	8.64402	5.72773	0.0192297	0.177971		Usp14	-0.832732	8.14406	3.25294	0.0751465	0.674347
																															Fam133b	-2.2646	5.36466	5.7254	0.0192534	0.177971		Serp1	1.50045	6.99905	3.25031	0.0752621	0.674347
																															Dhrs7b	-2.30138	4.63493	5.70915	0.0194192	0.179088		Ago1	-1.94537	5.26281	3.24671	0.0754207	0.674347
																															Tubg2	2.37545	6.28184	5.70675	0.0194438	0.179088		Hsd17b4	-1.95528	5.2718	3.24206	0.0756258	0.674347
																															Sod1	1.41127	7.41965	5.70631	0.0194483	0.179088		Usp38	-1.91077	4.58463	3.23672	0.0758626	0.674347
																															Akap5	1.93888	5.67197	5.69987	0.0195146	0.17947		Mrpl9	-1.61523	6.20634	3.23474	0.0759502	0.674347
																															Pex3	-2.48716	5.50346	5.6945	0.01957	0.179751		Dbi	1.29716	8.60702	3.24843	0.0760075	0.674347
																															Efna3	-2.01362	5.17019	5.68974	0.0196192	0.179975		Usp32	-1.76009	5.14235	3.2324	0.0760544	0.674347
																															Fxr1	-2.07563	5.42273	5.68141	0.0197058	0.179994		Clk1	1.31908	7.55053	3.22911	0.076201	0.674347
																															Champ1	2.30784	6.06256	5.68036	0.0197167	0.179994		Dohh	1.61852	6.59947	3.22062	0.0765803	0.674347
																															Adprhl2	-2.45789	5.80571	5.6791	0.0197298	0.179994		Zfp711	-1.60343	6.66609	3.22021	0.0765987	0.674347
																															Alyref	1.7299	6.86924	5.67856	0.0197354	0.179994		Hcfc2	-1.8865	4.43047	3.21846	0.076677	0.674347
																															Inpp5k	2.30606	5.78896	5.6776	0.0197455	0.179994		Rab5if	-1.42069	6.66192	3.21547	0.0768115	0.674347
																															Aig1	1.86199	7.00074	5.66631	0.0198637	0.180844		Ric3	1.96005	5.03322	3.21373	0.0768897	0.674347
																															Fam210a	2.50947	5.39523	5.66131	0.0199162	0.181095		Psme3	1.67671	6.1983	3.21264	0.076939	0.674347
																															Gm48082	1.95056	4.91735	5.65791	0.019952	0.181193		Nucks1	1.45197	6.26488	3.20972	0.0770705	0.674347
																															Dpysl5	1.21255	8.37873	5.64946	0.0200413	0.181776		Smndc1	1.84876	5.0132	3.20675	0.0772048	0.674347
																															Faf2	-2.22724	5.57282	5.64337	0.020106	0.182135		Tctex1d2	-1.81522	4.62416	3.20673	0.0772056	0.674347
																															Zfp414	2.57017	5.53885	5.63669	0.0201772	0.182269		Gpaa1	-1.61669	6.33495	3.20635	0.077223	0.674347
																															Flywch1	-2.10768	6.90084	5.63661	0.020178	0.182269		Chrnb2	1.84801	5.29697	3.19871	0.0775691	0.674347
																															Adh5	1.75856	7.39306	5.63491	0.0201962	0.182269		Igfbp4	-1.15154	8.55914	3.19341	0.0778107	0.674347
																															Lrrfip2	-2.08883	5.20547	5.62716	0.0202792	0.18279		Npas3	-1.56787	6.11335	3.19243	0.0778554	0.674347
																															Zfp652	-2.52167	4.61362	5.6212	0.0203432	0.182965		Apoe	1.45587	8.59448	3.22707	0.0779445	0.674347
																															Vps37c	-2.34259	4.14314	5.62065	0.0203491	0.182965		Clcn5	-1.83109	5.04663	3.18957	0.077986	0.674347
																															Gemin7	2.01281	5.77179	5.61513	0.0204087	0.183164		Slc8a3	1.83325	6.04852	3.18888	0.0780174	0.674347
																															Psat1	1.94289	4.65813	5.61393	0.0204217	0.183164		Mta2	1.68707	5.92062	3.1844	0.0782226	0.674347
																															D3Ertd254e	-2.34186	4.61591	5.60546	0.0205134	0.183759		Slc52a2	-1.8038	4.73546	3.18069	0.0783929	0.674347
																															Tmcc2	-1.99503	5.37827	5.59926	0.020581	0.184136		Nyap2	1.73664	5.47346	3.17815	0.0785101	0.674347
																															Zmat1	1.89902	4.24658	5.59185	0.0206619	0.184612		Atg3	1.28288	7.35895	3.17699	0.0785632	0.674347
																															Spsb3	-1.96301	6.46215	5.58973	0.0206851	0.184612		Atg4b	1.86215	4.97111	3.17546	0.0786337	0.674347
																															Ccdc173	1.95983	6.12311	5.58565	0.0207298	0.184784		Rhno1	-1.82752	5.24351	3.17501	0.0786546	0.674347
																															Tnfrsf19	-2.41532	5.95115	5.5796	0.0207964	0.18515		Plppr5	-1.54931	6.15552	3.17371	0.0787148	0.674347
																															Ipo9	-1.88026	6.64249	5.57313	0.0208678	0.185367		Rsu1	1.71673	6.58628	3.17251	0.0787703	0.674347
																															Nkiras2	-2.10964	5.54341	5.57275	0.020872	0.185367		Trap1	-1.63994	6.22397	3.17036	0.0788696	0.674347
																															Abhd12	1.83512	7.44492	5.56265	0.0209841	0.186134		Kat5	-1.75828	5.84229	3.16814	0.0789723	0.674347
																															Hexb	-1.9512	5.37567	5.55914	0.0210231	0.186215		Naa50	1.34844	6.69063	3.16363	0.079182	0.674347
																															Tab2	2.01492	5.30121	5.5571	0.0210459	0.186215		Lingo1	-1.68285	4.59728	3.16191	0.0792618	0.674347
																															Gpatch2l	-2.87033	4.61823	5.55371	0.0210838	0.186215		Lypd1	-1.75593	5.60335	3.15695	0.0794929	0.674347
																															Tk2	2.12735	5.64668	5.55047	0.02112	0.186215		Ech1	-1.76303	5.89019	3.15693	0.0794939	0.674347
																															Erbin	1.93188	5.65084	5.55032	0.0211217	0.186215		Sgms1	1.79448	5.47001	3.15631	0.0795231	0.674347
																															Upp2	-2.62584	4.40798	5.5449	0.0211826	0.186369		Zbtb18	-1.24345	8.15602	3.1563	0.0795232	0.674347
																															Lemd3	2.10631	4.81046	5.53976	0.0212404	0.186369		Ube2z	-1.66404	5.16189	3.15205	0.079722	0.674347
																															Gm37102	1.76631	4.84489	5.5389	0.0212501	0.186369		Senp2	1.59764	5.38904	3.14596	0.080008	0.674347
																															Cpsf1	1.9259	5.86661	5.53794	0.0212609	0.186369		4930402H24Rik	1.488	6.4133	3.14591	0.0800102	0.674347
																															Dapk3	-2.07498	6.82189	5.53734	0.0212677	0.186369		Mmadhc	1.49949	6.80099	3.14555	0.0800273	0.674347
																															Tspan4	-2.26544	4.73143	5.53372	0.0213086	0.186408		Tspan17	1.80924	4.77275	3.14344	0.0801265	0.674347
																															Apba1	1.7411	5.75044	5.5322	0.0213258	0.186408		Cdkl2	-1.8509	5.12162	3.14014	0.0802821	0.674347
																															Ppp6r2	1.74796	5.64175	5.52934	0.0213581	0.186408		Ufm1	1.5524	6.50048	3.13985	0.0802959	0.674347
																															Dgke	1.75254	5.53666	5.52735	0.0213808	0.186408		Gucy1a1	-1.45625	6.71447	3.13844	0.0803625	0.674347
																															Map2k4	-1.55484	7.27821	5.52559	0.0214008	0.186408		Pclo	1.15884	7.25484	3.13503	0.0805238	0.674347
																															Pag1	-2.3242	4.40771	5.51326	0.0215413	0.187331		Eif1ad	1.70488	6.33833	3.1339	0.0805775	0.674347
																															Gm48418	1.6718	4.40939	5.51139	0.0215627	0.187331		Gtdc1	1.76409	5.272	3.13364	0.0805895	0.674347
																															Praf2	1.86392	7.16798	5.5095	0.0215843	0.187331		Rnf167	1.72215	6.18773	3.13333	0.0806043	0.674347
																															Sfi1	2.02785	4.8557	5.49615	0.0217379	0.188439		Zc3h7a	1.46363	6.01982	3.13249	0.0806441	0.674347
																															Pusl1	2.08272	6.04027	5.49313	0.0217729	0.188475		Smg6	-1.72447	5.8477	3.13075	0.0807267	0.674347
																															Borcs5	-2.41312	4.93426	5.48736	0.0218397	0.188475		Commd2	1.62194	5.98405	3.12979	0.0807722	0.674347
																															Uqcr10	1.1647	8.04275	5.4853	0.0218637	0.188475		Comtd1	-1.9346	5.08937	3.12938	0.0807918	0.674347
																															Hivep2	-1.7709	7.15794	5.48232	0.0218983	0.188475		Glmp	1.69998	5.15669	3.12884	0.0808177	0.674347
																															Smarce1	1.94975	6.02861	5.48175	0.0219049	0.188475		Nab1	1.76913	4.56703	3.12673	0.0809179	0.674347
																															Aftph	-2.38054	5.11373	5.48028	0.0219221	0.188475		Ntm	-1.28706	7.06253	3.12496	0.0810024	0.674347
																															Rmnd1	-2.15887	5.59901	5.4801	0.0219242	0.188475		Sqle	-1.02939	8.29332	3.121	0.0811915	0.674347
																															Idi1	1.82755	7.42185	5.47174	0.0220219	0.189091		Ahctf1	1.55943	4.95044	3.11717	0.0813744	0.674347
																															Atp6ap1	1.31294	8.66994	5.46626	0.0220861	0.189418		Uspl1	1.70505	5.6572	3.11385	0.081534	0.674347
																															Cep295	-2.11368	4.47734	5.46117	0.0221459	0.189706		Abca2	1.81595	5.18396	3.11229	0.081609	0.674347
																															Trappc12	-2.38081	5.54036	5.458	0.0221833	0.189802		Bsn	-1.42448	6.50586	3.10882	0.0817757	0.674347
																															Ndufs3	-1.44979	7.34954	5.45414	0.022229	0.189968		Arhgef18	2.02664	4.9996	3.10845	0.0817936	0.674347
																															Slc6a6	-1.50564	7.43566	5.4513	0.0222626	0.190032		Prdx2	0.685236	9.8625	3.10711	0.0818582	0.674347
																															Hmgxb3	-2.44808	4.40073	5.44208	0.0223721	0.190574		Glud1	-1.35604	7.24436	3.10676	0.0818749	0.674347
																															Sec11a	-2.02877	5.70628	5.44152	0.0223787	0.190574		Kcnq3	-1.44663	5.9705	3.10514	0.0819532	0.674347
																															Gatad2b	1.741	5.08222	5.43808	0.0224198	0.1907		Ankhd1	-1.6801	5.77803	3.10411	0.0820027	0.674347
																															Arrb1	-2.19165	5.83371	5.43437	0.0224641	0.190852		Ube2n-ps1	1.59774	5.24872	3.10322	0.0820461	0.674347
																															Vta1	-1.84007	7.47486	5.42643	0.0225593	0.191317		Atrn	1.55834	6.33847	3.10086	0.0821601	0.674347
																															Epha3	2.1054	5.45754	5.4254	0.0225716	0.191317		Ahcyl2	-1.52845	5.04215	3.09989	0.0822073	0.674347
																															Unk	-2.43063	4.59511	5.42171	0.022616	0.191449		Camkv	1.1079	7.77502	3.09882	0.0822588	0.674347
																															Med24	-2.11106	5.77364	5.41972	0.02264	0.191449		Pikfyve	-1.37704	5.37395	3.09717	0.0823388	0.674347
																															Ctps2	2.12473	6.53278	5.40999	0.0227576	0.19222		Nin	1.58055	5.63413	3.09706	0.0823444	0.674347
																															Mical1	-2.56304	5.60947	5.40546	0.0228126	0.192459		Fam160a2	1.69491	5.47019	3.09627	0.0823825	0.674347
																															Stradb	-2.07768	6.15522	5.39553	0.0229337	0.193256		Ntpcr	-1.84281	4.08279	3.09444	0.0824714	0.674347
																															Chd9	1.55298	6.15665	5.37901	0.0231365	0.194511		Homer1	-1.23414	7.01268	3.0859	0.0828877	0.675942
																															Mycn	-2.1559	6.44381	5.37705	0.0231608	0.194511		Abcg4	1.73317	5.62489	3.08444	0.0829595	0.675942
																															Kcnb2	-2.59966	4.80058	5.37686	0.0231631	0.194511		Nudt9	-1.77119	6.10161	3.08406	0.0829781	0.675942
																															Tmem167b	2.03905	5.5162	5.36141	0.0233548	0.195894		Phrf1	-1.62301	5.60461	3.08223	0.0830677	0.675942
																															Tpm3	0.813541	9.21333	5.35885	0.0233868	0.195935		Tpr	-1.42954	6.40522	3.07927	0.0832127	0.675942
																															Maip1	-1.81754	5.44853	5.35237	0.0234678	0.196195		Cdh6	1.32001	7.35307	3.07848	0.0832517	0.675942
																															Sdhaf2	-2.22791	5.66069	5.34859	0.0235151	0.196195		Dcaf12	1.64745	6.38493	3.07575	0.0833856	0.675942
																															Dnajb5	-2.2767	5.24302	5.34598	0.0235479	0.196195		Rasa2	-1.73646	4.22866	3.07356	0.0834938	0.675942
																															Max	2.11162	4.79639	5.34557	0.0235531	0.196195		Bclaf1	-1.12286	7.01463	3.07249	0.0835463	0.675942
																															Gcat	-2.70655	5.35369	5.34557	0.0235531	0.196195		Mark3	1.20689	7.03942	3.07084	0.0836276	0.675942
																															Nin	2.00028	5.63204	5.34188	0.0235995	0.196355		Rps28	0.813136	8.25443	3.0682	0.0837584	0.676221
																															Ccdc85c	1.49062	4.25114	5.32994	0.0237505	0.196971		Fam234b	1.28338	8.17855	3.0647	0.0839314	0.676515
																															Acyp1	-2.67994	4.48261	5.32818	0.0237729	0.196971		C9orf72	-1.84352	5.60031	3.06358	0.0839871	0.676515
																															Rab33b	1.81003	6.24258	5.32809	0.023774	0.196971		Ckap4	-1.63011	6.45417	3.0528	0.0845238	0.678904
																															Rps10	1.19883	7.6809	5.32744	0.0237822	0.196971		Map3k4	1.82436	4.86449	3.04939	0.0846941	0.678904
																															Tmed1	-2.35535	4.1361	5.32252	0.0238449	0.19726		Rpn2	1.05142	8.1766	3.04883	0.0847224	0.678904
																															Hmox2	1.94955	6.3749	5.32042	0.0238716	0.19726		Rab21	-1.82452	5.24218	3.04804	0.084762	0.678904
																															Ppp2r1b	-2.07035	4.4616	5.31652	0.0239213	0.197446		Jak1	1.35947	7.29123	3.04689	0.0848195	0.678904
																															Prpf3	-2.45473	4.05885	5.31431	0.0239496	0.197455		Commd10	-1.71614	5.43697	3.04587	0.0848706	0.678904
																															Wdr83	2.31619	6.299	5.30979	0.0240076	0.197708		Taf1b	-1.80757	4.97468	3.04112	0.0851095	0.678904
																															Epb41l1	1.89759	6.67568	5.30173	0.0241113	0.198336		Pick1	1.67593	4.6549	3.0396	0.0851857	0.678904
																															Ppp1r16b	1.38682	6.59652	5.29573	0.0241887	0.198648		Aprt	1.51228	7.16711	3.03706	0.0853142	0.678904
																															Myt1l	1.34589	8.24465	5.29284	0.0242261	0.198648		Psmc5	-1.01882	8.30772	3.03706	0.0853143	0.678904
																															Smarca4	1.54917	7.39234	5.29153	0.0242431	0.198648		Pigt	-1.73103	4.32208	3.03643	0.0853457	0.678904
																															Psmb5	1.41453	7.9715	5.29032	0.0242588	0.198648		Atad2b	-1.68158	4.73006	3.03414	0.0854616	0.679058
																															Glrx2	1.72984	6.15023	5.28324	0.0243508	0.19868		Nol4l	-1.35498	5.78913	3.02894	0.0857249	0.67906
																															Ap1s1	1.41467	7.98185	5.2823	0.0243631	0.19868		Cep250	2.04874	4.33493	3.02729	0.0858086	0.67906
																															Tmem245	1.72802	5.36258	5.28215	0.0243651	0.19868		Rangrf	-1.88844	4.06171	3.02693	0.0858271	0.67906
																															Tcf4	0.907941	10.6519	5.27752	0.0244255	0.19868		Asap1	-1.33405	6.56945	3.02504	0.0859233	0.67906
																															2810004N23Rik	2.24162	4.98462	5.27751	0.0244257	0.19868		Ftl1	0.57004	11.835	3.02461	0.0859448	0.67906
																															Fam222b	2.14077	5.4325	5.27566	0.0244498	0.19868		Osbpl6	1.84602	5.4769	3.01929	0.086216	0.680439
																															Parl	1.97153	6.43768	5.27529	0.0244546	0.19868		Ptchd4	-1.71221	5.78465	3.0172	0.086323	0.680453
																															Scg5	1.20855	8.28062	5.2722	0.0244952	0.198775		Kcnh4	2.14806	4.3051	3.01342	0.0865161	0.680453
																															Mageh1	1.83909	7.05679	5.2653	0.0245857	0.198775		Ankrd27	1.85986	5.0856	3.01139	0.0866205	0.680453
																															Fyttd1	1.68651	7.13717	5.26282	0.0246184	0.198775		Stk16	-1.52035	6.25391	3.01004	0.0866897	0.680453
																															Rita1	-2.46261	5.04705	5.26122	0.0246395	0.198775		Sox11	0.784666	9.25134	3.0098	0.0867023	0.680453
																															Camsap2	-1.75938	6.33814	5.26099	0.0246425	0.198775		Rxrb	-1.77121	5.53041	3.00709	0.0868412	0.680453
																															Tm9sf1	2.12898	5.39003	5.25853	0.0246749	0.198775		Gclm	1.6482	4.99082	3.00604	0.0868952	0.680453
																															Rapgef6	2.29087	5.11378	5.25818	0.0246797	0.198775		Rwdd2a	2.00284	4.58584	3.00147	0.0871311	0.681541
																															Dgkh	-2.27054	6.08122	5.25771	0.0246858	0.198775		Ccdc186	1.80849	5.58595	2.99376	0.0875302	0.682952
																															Tmem167	1.74624	5.90854	5.24937	0.0247964	0.198956		Srsf6	1.06637	8.10115	2.9893	0.0877626	0.682952
																															Lipe	1.27126	7.05087	5.24928	0.0247975	0.198956		Ap3b2	-1.18003	7.27101	2.98709	0.0878777	0.682952
																															Fnbp1	-1.9164	4.88152	5.24801	0.0248144	0.198956		Bsg	0.664473	9.27198	2.98502	0.0879854	0.682952
																															Rwdd1	-1.62267	6.6994	5.24774	0.024818	0.198956		Psg16	-1.41645	4.54719	2.98265	0.0881091	0.682952
																															R3hdm2	1.91902	5.64221	5.24294	0.0248819	0.199248		Scaf1	1.6636	4.43112	2.98149	0.0881698	0.682952
																															Osbpl8	1.62084	6.11183	5.23651	0.0249677	0.199503		Hcfc1	1.37212	6.39821	2.97997	0.0882495	0.682952
																															Astn1	1.61713	7.26797	5.23642	0.0249689	0.199503		Cmas	1.34555	7.03185	2.97952	0.0882731	0.682952
																															Ypel5	1.4915	6.61535	5.23109	0.0250403	0.199613		Lrrc49	1.43819	6.19354	2.97938	0.0882806	0.682952
																															Atp6v0a1	-1.32929	7.7702	5.23029	0.025051	0.199613		Cnbp	0.619492	9.86117	2.97934	0.0882826	0.682952
																															Timm8b	-1.36828	7.35352	5.22772	0.0250856	0.199613		Ybx1	0.621962	9.28029	2.97166	0.0886862	0.68532
																															H3f3a	0.893147	9.14924	5.22718	0.0250928	0.199613		Nckap1	-0.900252	8.04454	2.96787	0.0888862	0.68564
																															Dixdc1	-2.20903	4.64556	5.22162	0.0251677	0.19999		Skiv2l	-1.58554	5.26231	2.96718	0.0889226	0.68564
																															Ap3s1	1.57781	7.47039	5.21327	0.0252807	0.200431		Tomm20	0.815386	8.54497	2.96518	0.0890284	0.685704
																															Cdk20	2.05309	5.25372	5.21298	0.0252847	0.200431		Pard3	-1.72983	4.59605	2.96209	0.0891919	0.686211
																															Dgkz	-1.91319	6.02647	5.21138	0.0253063	0.200431		Per2	1.91345	4.99934	2.95529	0.0895531	0.687614
																															Cdkal1	2.06239	4.5001	5.2045	0.0253998	0.20073		Snx1	-1.90789	5.10369	2.95498	0.0895698	0.687614
																															Pex11b	-2.2146	5.82022	5.20265	0.0254251	0.20073		Vps36	-1.68076	6.70564	2.95096	0.0897837	0.687974
																															Gtpbp6	1.86063	5.22112	5.2025	0.0254271	0.20073		Lrrtm1	-1.40073	6.8009	2.94663	0.0900154	0.687974
																															Azin1	-1.3244	7.8431	5.19554	0.0255223	0.201262		Slc25a39	1.30077	7.57494	2.94561	0.0900703	0.687974
																															Chtop	1.48883	7.4949	5.1931	0.0255557	0.201291		Taf6l	1.88074	5.60274	2.94529	0.0900873	0.687974
																															Acadvl	2.114	5.1051	5.19093	0.0255854	0.201291		Ptcd2	1.66373	6.65894	2.94034	0.0903529	0.687974
																															Ier2	1.91865	6.78779	5.1892	0.0256093	0.201291		Ppa2	-1.80943	5.33904	2.93773	0.0904933	0.687974
																															Tmx1	1.93011	6.96815	5.18439	0.0256754	0.201592		Vps4b	1.7214	5.58803	2.93542	0.0906177	0.687974
																															Nop9	-2.44465	5.57746	5.17311	0.0258313	0.202597		Pag1	-1.80862	5.01841	2.93508	0.0906362	0.687974
																															Srsf6	1.42306	7.7865	5.16633	0.0259256	0.203117		Tox	1.84205	4.89484	2.93239	0.0907815	0.687974
																															Pex19	1.79722	6.97431	5.16007	0.0260129	0.203493		Camsap2	1.38003	6.3525	2.93228	0.0907873	0.687974
																															Srd5a3	1.63404	5.38479	5.15799	0.0260419	0.203493		Msto1	1.76673	5.62157	2.93195	0.0908053	0.687974
																															Ginm1	-2.18291	5.49729	5.15571	0.0260738	0.203493		Bnip2	1.85796	5.30131	2.93044	0.0908869	0.687974
																															Ovgp1	-1.70562	5.2488	5.15466	0.0260885	0.203493		Ppp4c	1.31019	6.9124	2.93026	0.0908967	0.687974
																															Elovl6	1.88835	5.49197	5.15051	0.0261468	0.203493		Arf5	-0.881176	8.06257	2.92861	0.0909863	0.687974
																															Traf3	2.3223	4.44017	5.14972	0.0261579	0.203493		Fdx1l	1.71083	5.56195	2.92262	0.0913111	0.689319
																															Ap2b1	-1.82575	4.89475	5.14884	0.0261702	0.203493		Acat2	1.01573	8.34598	2.91964	0.0914735	0.689319
																															Acot9	-2.12335	5.89045	5.12122	0.0265618	0.206168		Synj1	-1.39643	6.47863	2.91904	0.0915065	0.689319
																															Ifitm10	-2.10555	5.78679	5.12056	0.0265711	0.206168		Ralgds	-1.29654	6.92982	2.91812	0.0915564	0.689319
																															Zfp281	1.86039	6.31709	5.11791	0.0266091	0.206242		0610012G03Rik	1.21076	7.28058	2.91503	0.0917252	0.68934
																															Dscaml1	1.72573	6.19254	5.10733	0.0267609	0.207197		Emc2	-1.67819	5.16439	2.91448	0.0917552	0.68934
																															Gm21750	1.76238	4.6548	5.09988	0.0268684	0.207807		Amd1	-1.50487	5.72018	2.90783	0.0921199	0.689392
																															Nacc2	1.90052	6.09541	5.09394	0.0269545	0.208251		Selenoh	1.52481	6.04606	2.90572	0.0922361	0.689392
																															Ddb1	-1.45221	7.45264	5.08686	0.0270575	0.208824		Ap3s1	-1.19081	7.47567	2.90518	0.0922654	0.689392
																															Sema3c	-2.1032	5.41929	5.0803	0.0271532	0.20934		Enc1	-1.61882	6.23358	2.90362	0.0923513	0.689392
																															Rpl6	1.05043	8.8422	5.06973	0.0273083	0.209669		Sh3bgrl3	1.07941	7.67289	2.90331	0.0923683	0.689392
																															Tarbp2	-2.10925	5.40991	5.06904	0.0273184	0.209669		Tmem63b	-1.57269	5.77431	2.90309	0.0923808	0.689392
																															Inip	-2.05812	4.38798	5.06874	0.0273229	0.209669		Gspt1	-1.62383	5.9225	2.90186	0.0924484	0.689392
																															Pkig	1.35576	7.25283	5.0677	0.0273381	0.209669		Ndufa1	1.02968	7.32277	2.89879	0.0926181	0.689926
																															Bcl11a	-1.74263	6.64304	5.06652	0.0273556	0.209669		Slc35b1	1.31241	6.99525	2.89269	0.0929555	0.691707
																															Mta2	-2.22372	5.75385	5.06557	0.0273695	0.209669		Bola1	1.8561	4.28077	2.88142	0.0935833	0.695298
																															Inafm1	-1.82062	6.10105	5.06093	0.027438	0.209972		Tmem120a	1.43043	6.65784	2.88048	0.0936358	0.695298
																															Pnpo	-2.61056	5.33977	5.05751	0.0274887	0.210138		Atp11c	-1.88433	4.33387	2.87803	0.0937733	0.695366
																															Prkcg	-1.83769	6.20359	5.05541	0.0275199	0.210154		Epn2	-1.69239	5.92778	2.87679	0.0938427	0.695366
																															Rp9	1.66957	6.44095	5.05237	0.0275649	0.210277		Dcaf5	-1.61458	6.02016	2.85793	0.0949066	0.698779
																															Gm48443	1.70756	4.45703	5.04745	0.0276382	0.210614		Ext1	1.84352	4.38027	2.85535	0.0950535	0.698779
																															Sec23ip	-1.76822	5.54297	5.04326	0.0277007	0.210869		Dcaf17	-1.6643	5.18625	2.85242	0.0952202	0.698779
																															Pum2	1.65016	6.29964	5.03042	0.0278933	0.212021		Zfp68	-1.48324	5.82867	2.85134	0.0952815	0.698779
																															Pacs1	2.03672	6.06361	5.02927	0.0279106	0.212021		Prrt2	-1.409	6.12481	2.85134	0.0952817	0.698779
																															Usp39	2.01888	6.35564	5.01739	0.0280901	0.213161		Zmynd19	-1.75231	5.44599	2.85087	0.0953087	0.698779
																															Lsm1	1.76264	6.7999	5.01355	0.0281483	0.213232		Kdm4a	1.74203	4.71708	2.85022	0.0953455	0.698779
																															Tmod2	1.40664	7.50082	5.0129	0.0281582	0.213232		Ppp1r1a	0.972989	7.74242	2.84881	0.0954259	0.698779
																															Mfap1a	2.36363	5.15129	5.00939	0.0282116	0.213275		Fbxo3	1.36873	7.18637	2.8483	0.0954554	0.698779
																															Xkr4	-2.4432	4.92278	5.00866	0.0282228	0.213275		Tnfrsf21	-1.52698	6.27451	2.8477	0.0954894	0.698779
																															Stx8	-2.19947	4.98982	5.00433	0.0282888	0.213538		Scd2	0.894023	8.97768	2.84664	0.0955504	0.698779
																															Ube2r2	1.68761	6.06874	5.00251	0.0283166	0.213538		Rnf111	-1.75917	4.76855	2.84516	0.0956347	0.698779
																															Cpsf4	-2.2807	5.41806	5.00001	0.0283548	0.213604		Tmem179	-1.1742	7.83129	2.84459	0.0956675	0.698779
																															Slc6a1	0.882089	10.0609	4.99775	0.0283895	0.213644		Orc6	1.45712	6.10299	2.83896	0.0959904	0.698779
																															Srrm1	-1.54698	6.72532	4.98767	0.0285446	0.214274		Fbxw5	-1.34426	6.59924	2.83494	0.0962223	0.698779
																															Rab5if	1.46365	7.24521	4.98588	0.0285722	0.214274		Zc4h2	1.92514	5.82296	2.83154	0.0964181	0.698779
																															Rsph3a	2.12307	5.09841	4.98469	0.0285905	0.214274		Rnh1	1.63624	5.96157	2.83086	0.0964579	0.698779
																															St3gal2	2.16204	6.04004	4.98276	0.0286204	0.214274		Ubqln2	1.47236	5.50231	2.83018	0.0964972	0.698779
																															Ints6l	1.79916	5.4641	4.98271	0.0286212	0.214274		Slc38a10	1.80998	5.66194	2.8298	0.0965191	0.698779
																															Tsfm	2.04075	4.13826	4.97547	0.0287333	0.214892		Rab6b	-1.0331	7.90976	2.82975	0.0965216	0.698779
																															Casp9	2.20114	5.11457	4.96179	0.0289467	0.215982		Mrpl15	1.29729	6.73016	2.82547	0.09677	0.698779
																															Jazf1	-1.8929	6.05705	4.96056	0.0289659	0.215982		Adh5	-1.12829	7.55109	2.82275	0.0969278	0.698779
																															Gopc	-2.04121	6.40844	4.9604	0.0289684	0.215982		Serpine2	1.62113	6.55312	2.82223	0.0969579	0.698779
																															Efcab14	2.04647	5.10727	4.9478	0.0291665	0.217235		Aagab	-1.65007	5.25602	2.8221	0.0969658	0.698779
																															Aatk	-2.09041	5.25973	4.93872	0.0293102	0.218081		Syce2	1.77352	5.53399	2.82197	0.0969731	0.698779
																															Atp8a1	1.72044	6.47451	4.9355	0.0293614	0.218238		Sobp	1.57785	4.49478	2.82143	0.0970046	0.698779
																															Atp5k	1.06398	7.34618	4.93243	0.0294101	0.218376		Rpl38	0.777534	7.92353	2.81827	0.0971883	0.698779
																															Acer3	-2.04849	4.35216	4.92883	0.0294675	0.218474		Tenm4	-1.69936	5.76458	2.81738	0.0972406	0.698779
																															Rbm8a	1.49625	6.64913	4.92742	0.0294901	0.218474		Pkn2	-1.67882	5.03478	2.81694	0.0972663	0.698779
																															Coa5	-2.12671	4.90437	4.92425	0.0295407	0.218474		Cpsf1	1.4446	6.34347	2.81662	0.0972845	0.698779
																															Capn2	-1.92106	5.84955	4.92224	0.0295729	0.218474		Syn3	1.7577	4.34299	2.81162	0.0975769	0.699559
																															Atl2	-1.72333	6.13394	4.92217	0.029574	0.218474		Tbce	1.3301	6.94098	2.81136	0.0975921	0.699559
																															Pomgnt1	-2.0622	5.8912	4.91647	0.0296655	0.21854		Slbp	-1.3046	6.68776	2.80839	0.0977662	0.700094
																															Tmf1	-1.74012	5.04516	4.91617	0.0296702	0.21854		mt-Nd1	-0.822631	11.3107	2.84158	0.0978691	0.700118
																															Prmt2	1.37408	8.27431	4.91597	0.0296734	0.21854		Rell2	-1.41927	6.39567	2.80329	0.0980661	0.700814
																															Pih1d1	1.83819	5.56632	4.91241	0.0297308	0.218613		Rsl1d1	1.17942	7.8326	2.79821	0.0983656	0.700862
																															Ino80e	1.72017	6.67762	4.91161	0.0297437	0.218613		Btrc	-1.55803	5.71063	2.79777	0.0983917	0.700862
																															Ints9	-2.16851	4.26786	4.90274	0.029887	0.219444		Atg101	-1.576	5.64876	2.79614	0.098488	0.700862
																															Eif4g1	-1.64644	6.79606	4.89795	0.0299646	0.219654		Atp2b1	-0.962317	8.49918	2.79462	0.0985779	0.700862
																															Rab6b	1.40985	7.79719	4.89724	0.0299763	0.219654		Fcho1	1.55503	5.78826	2.78766	0.0989913	0.700862
																															Rbm22	-2.07876	4.75783	4.89026	0.0300897	0.220221		Aamdc	-1.69705	5.09519	2.78715	0.0990214	0.700862
																															Slitrk2	1.36834	4.29458	4.88721	0.0301396	0.220221		Cdc26	-1.63178	4.98071	2.78266	0.0992892	0.700862
																															Gm16286	-1.43538	7.95515	4.88655	0.0301505	0.220221		Actg1	0.468497	12.2014	2.77936	0.0994862	0.700862
																															Atmin	-2.14952	4.52666	4.88388	0.0301941	0.220221		Phpt1	-1.25584	7.37631	2.77726	0.0996122	0.700862
																															Ppp1r21	-2.43852	4.281	4.88318	0.0302056	0.220221		Gm48493	1.92219	4.87028	2.77559	0.0997124	0.700862
																															Cdkl2	-2.10464	4.84172	4.8795	0.0302659	0.220439		Rpl36a	1.16722	6.71589	2.77542	0.0997223	0.700862
																															B230219D22Rik	1.74761	7.03451	4.87359	0.0303632	0.220926		Pkn1	-1.69106	5.87676	2.77528	0.099731	0.700862
																															Prrc2b	-1.5238	7.6952	4.86471	0.0305098	0.221589		Olfr1336	-1.31671	4.15625	2.77489	0.0997545	0.700862
																															Stum	-2.28155	4.1908	4.86436	0.0305154	0.221589		mt-Co3	-0.890298	12.2299	2.82017	0.0998647	0.700862
																															Tmem184b	-2.12241	5.41595	4.86211	0.0305528	0.221638		Uqcr11	0.817232	8.48368	2.77252	0.0998966	0.700862
																															Gm42372	1.81827	4.84962	4.85781	0.0306242	0.221934		Bcl7a	-1.55866	5.1031	2.77242	0.0999024	0.700862
																															Pde10a	-2.17573	5.56471	4.84936	0.030765	0.222731		Dgkz	1.56933	5.78643	2.77207	0.0999239	0.700862
																															Gadd45gip1	1.66378	5.62379	4.84227	0.0308837	0.22329		Ftsj3	-1.59681	6.18264	2.76714	0.100221	0.700862
																															Rpl18	1.20182	8.00725	4.84107	0.0309038	0.22329		Ibtk	1.88451	5.34902	2.76705	0.100226	0.700862
																															Ppp1cb	1.15329	8.05306	4.83912	0.0309366	0.223305		Nsf	-0.961271	8.12521	2.76516	0.10034	0.700862
																															Pou3f3	-1.88424	5.67714	4.83381	0.0310259	0.223683		Itm2b	-0.750142	9.83559	2.76468	0.100369	0.700862
																															Jag2	1.7981	4.85979	4.83233	0.0310508	0.223683		Tspyl2	1.68923	5.78907	2.76358	0.100435	0.700862
																															Gm5641	2.52394	5.71534	4.82674	0.0311453	0.224069		Cpne6	-1.78374	5.09941	2.76262	0.100493	0.700862
																															Trip11	-2.40891	4.08529	4.8234	0.031202	0.224069		Acp2	1.64012	5.19421	2.76165	0.100552	0.700862
																															Tbk1	1.70578	4.87623	4.82317	0.0312058	0.224069		Gtf2e2	1.61242	6.49399	2.76145	0.100564	0.700862
																															Fbxo7	-2.13586	6.01606	4.82186	0.0312281	0.224069		Gba2	-1.49555	6.1984	2.75945	0.100686	0.700888
																															Ccng2	2.02814	6.53737	4.81924	0.0312726	0.224161		Snrpf	1.41239	5.75244	2.75756	0.1008	0.700888
																															Smpd1	-1.79293	6.82877	4.81548	0.0313366	0.224161		Ccnh	1.57669	5.78826	2.75646	0.100867	0.700888
																															Celf6	-2.04788	6.2444	4.815	0.0313447	0.224161		Tmem256	0.983677	7.15231	2.75266	0.101099	0.701801
																															Nr4a3	-2.00203	6.39518	4.81383	0.0313646	0.224161		Kmt5b	1.49904	6.06184	2.74977	0.101274	0.702328
																															Pikfyve	1.47502	5.47035	4.81098	0.0314132	0.224287		Chchd7	1.85316	4.72322	2.74575	0.10152	0.703341
																															Fgfr1op	-1.95645	5.18141	4.80676	0.0314854	0.224581		Bud31	1.31904	7.04069	2.74145	0.101784	0.704173
																															Plpp3	-2.69017	5.76387	4.7988	0.0316221	0.225334		Frat2	1.61392	5.61835	2.74052	0.101841	0.704173
																															Rgs7bp	-1.63619	6.43694	4.79314	0.0317196	0.225807		Grwd1	1.60956	6.72683	2.73728	0.10204	0.704858
																															Stk38l	-2.11636	4.89043	4.78836	0.0318022	0.226173		Tnks	-1.30573	6.21665	2.7309	0.102433	0.705892
																															Plekha1	1.35938	7.39257	4.78323	0.0318911	0.226484		D3Ertd254e	-1.70608	4.90908	2.72797	0.102615	0.705892
																															Cacfd1	-1.91951	5.93258	4.7798	0.0319507	0.226484		Gnal	1.31858	6.29679	2.72712	0.102667	0.705892
																															Sipa1	2.33005	5.35314	4.77938	0.0319579	0.226484		Mcoln1	1.4969	6.53149	2.72678	0.102688	0.705892
																															Tmbim1	1.27568	5.90169	4.77864	0.0319709	0.226484		Ppp2r2a	1.17593	7.27639	2.72573	0.102753	0.705892
																															Klhl7	-1.38628	7.74673	4.76816	0.0321538	0.227557		Tent5a	-1.62957	5.95794	2.72476	0.102814	0.705892
																															Fbxo28	2.05476	4.43117	4.7605	0.0322881	0.228065		Msl1	-1.34736	5.65984	2.72259	0.102949	0.705892
																															Fam192a	-1.96115	6.08846	4.76048	0.0322885	0.228065		Pop5	1.83142	4.65722	2.72188	0.102993	0.705892
																															Slc39a9	-2.38894	5.18728	4.74687	0.0325289	0.229325		Ampd2	-1.65692	5.74855	2.7166	0.103322	0.706967
																															Gng10	-1.28491	7.61516	4.7468	0.0325301	0.229325		Exoc6b	-1.37864	6.29967	2.71613	0.103351	0.706967
																															Map3k7	1.82669	5.09345	4.74322	0.0325937	0.229549		Mier2	1.73381	5.8828	2.71106	0.103668	0.707296
																															Tmem179	1.50557	8.13286	4.73713	0.0327021	0.230089		Trnau1ap	-1.72203	4.69471	2.71002	0.103733	0.707296
																															Pdia4	-2.1215	6.32821	4.73273	0.0327805	0.230138		Fxyd6	0.926751	8.86828	2.70893	0.103801	0.707296
																															Mrpl55	-2.01825	5.71353	4.73232	0.0327879	0.230138		Dnajc11	-1.43231	6.97648	2.70881	0.103809	0.707296
																															Eif5b	-1.68323	7.13572	4.72519	0.0329156	0.230138		Txndc15	-1.28181	6.91022	2.70557	0.104012	0.707296
																															Sec22b	-1.73984	6.48485	4.72401	0.0329369	0.230138		Rpl7l1	-1.43995	6.26577	2.70259	0.1042	0.707296
																															Mapk1	1.09419	8.69812	4.72271	0.0329603	0.230138		Uchl5	-1.27736	5.69258	2.70252	0.104205	0.707296
																															Dagla	1.90313	4.6389	4.72252	0.0329637	0.230138		Yod1	-1.32224	5.54012	2.6984	0.104464	0.707296
																															Epha5	1.05488	8.57121	4.72051	0.0329998	0.230138		Slitrk4	-1.70584	5.17292	2.69823	0.104475	0.707296
																															Mapk3	1.7217	5.94211	4.71987	0.0330113	0.230138		Sesn3	1.63524	4.76115	2.69647	0.104586	0.707296
																															Fbxo25	1.98068	6.04611	4.71969	0.0330146	0.230138		Gpr22	-1.83836	5.48251	2.69619	0.104604	0.707296
																															Map7d1	1.46311	7.74996	4.71824	0.0330406	0.230138		Ube2b	0.937951	7.83924	2.69616	0.104606	0.707296
																															Kcnip1	1.71646	7.58013	4.71726	0.0330583	0.230138		Rab34	1.43221	5.84312	2.69193	0.104874	0.707615
																															Rnf2	-1.79905	6.39368	4.71428	0.0331121	0.230169		Tma7	0.834704	7.95007	2.69147	0.104903	0.707615
																															Ccdc92	-2.04197	4.39925	4.7135	0.0331263	0.230169		Katnal1	-1.59529	4.75661	2.68659	0.105213	0.707615
																															Smim7	-1.66282	7.0521	4.70606	0.033261	0.230883		Pea15a	0.803633	9.06873	2.6865	0.105219	0.707615
																															Pip4k2b	1.7687	4.41855	4.70225	0.0333302	0.231143		Atl2	-1.45705	5.42556	2.68496	0.105317	0.707615
																															Ak2	2.02822	5.2448	4.69929	0.0333842	0.231296		Dusp8	-1.12586	7.36498	2.68309	0.105436	0.707615
																															Sh2d5	2.25951	4.11395	4.69318	0.0334956	0.231846		Afg3l1	1.73401	5.07232	2.68203	0.105504	0.707615
																															Cars	1.66181	7.34058	4.69008	0.0335524	0.232018		Jun	-1.05259	7.68777	2.68082	0.105581	0.707615
																															Ttl	-2.01186	6.09238	4.6835	0.0336732	0.232631		Gm47678	-1.2399	4.59441	2.67838	0.105737	0.707615
																															9030612E09Rik	1.3197	4.98071	4.67958	0.0337454	0.232645		Stk38	1.41491	5.89669	2.67772	0.10578	0.707615
																															Tmem181b-ps	1.76524	5.71701	4.67869	0.0337619	0.232645		Ube2v2	0.947768	8.28437	2.6773	0.105807	0.707615
																															Mapkapk5	-1.93384	4.80482	4.67817	0.0337715	0.232645		Mrps21	-1.17652	6.75213	2.67646	0.10586	0.707615
																															Psme2	1.77266	6.85537	4.67325	0.0338623	0.233048		Vps35l	1.29644	7.05899	2.67463	0.105978	0.707729
																															Sacs	-2.1157	4.6384	4.66891	0.0339427	0.23338		Zfp644	-1.51967	5.55926	2.67237	0.106123	0.708024
																															Kdsr	1.56094	4.65355	4.6585	0.0341365	0.23449		Ttc33	-1.82777	5.46853	2.6684	0.106379	0.708636
																															Mettl2	1.66423	4.87294	4.65613	0.0341807	0.234572		Fam173a	-1.79646	5.2615	2.66782	0.106416	0.708636
																															Aldh1l2	1.95428	4.21926	4.64783	0.0343363	0.235194		Ifi30	-1.75586	5.02276	2.66347	0.106697	0.708899
																															Kif1a	-1.21329	8.1523	4.64483	0.0343927	0.235194		Helz	-1.67344	5.13808	2.661	0.106857	0.708899
																															Coil	2.17075	5.47551	4.64297	0.0344276	0.235194		Mmd2	0.990727	8.06862	2.66096	0.10686	0.708899
																															Zfp664	-2.22891	4.91887	4.6429	0.034429	0.235194		Ccdc85a	-1.81233	5.02907	2.66014	0.106913	0.708899
																															Pomk	-2.19585	4.53242	4.64265	0.0344337	0.235194		Gramd4	1.84405	4.64269	2.65941	0.10696	0.708899
																															BC005537	-1.58569	7.00173	4.63823	0.0345171	0.235405		Kmt2b	1.68316	4.86525	2.65634	0.107159	0.709553
																															Celf5	-1.70138	5.7648	4.6375	0.0345308	0.235405		Rrn3	-1.40484	6.41998	2.64753	0.107733	0.712034
																															Dlgap2	2.07484	4.93063	4.63585	0.0345621	0.235405		Ube2d2a	1.15301	6.72887	2.64537	0.107875	0.712034
																															Fchsd2	-1.46897	6.37158	4.6332	0.0346121	0.235502		Jam3	1.75963	5.302	2.64424	0.107949	0.712034
																															Lrrtm2	1.88487	5.71043	4.63166	0.0346413	0.235502		Btaf1	1.66154	5.16698	2.64335	0.108008	0.712034
																															St13	1.07897	7.62916	4.62967	0.034679	0.235538		Upf1	-1.52296	4.66935	2.64175	0.108112	0.712034
																															Vcpip1	-2.02897	5.0733	4.62492	0.0347695	0.235857		Plcxd2	1.90323	4.33213	2.64131	0.108142	0.712034
																															Thoc2	-1.74389	6.17586	4.62219	0.0348215	0.235857		Rbm7	-1.51341	5.85701	2.63757	0.108387	0.712321
																															Ttbk1	-2.28497	4.49089	4.62207	0.0348236	0.235857		Dennd6a	-1.68166	4.78659	2.63756	0.108388	0.712321
																															Tax1bp1	-1.56291	7.61242	4.61805	0.0349005	0.236157		Pold3	-1.53399	4.17422	2.63526	0.10854	0.712652
																															Zmym2	1.80275	5.53283	4.61532	0.0349527	0.236289		Mettl26	-1.68551	4.91495	2.6279	0.109026	0.714132
																															Spg21	-1.92421	6.20843	4.61276	0.0350017	0.2364		Mrpl32	-1.37249	5.74771	2.62741	0.109058	0.714132
																															Rnf185	-1.96458	4.97184	4.59721	0.0353012	0.238201		Tmem246	1.13413	7.64672	2.62724	0.10907	0.714132
																															Rab10	1.16228	8.28913	4.59224	0.0353974	0.23828		Zfp637	1.72128	5.83841	2.62507	0.109213	0.714408
																															C2cd2l	-1.75538	5.79353	4.59186	0.0354048	0.23828		Naa10	1.47687	5.92199	2.62268	0.109372	0.714477
																															Atcay	1.42458	7.39226	4.59151	0.0354115	0.23828		Ppp1r13b	-1.38468	6.47164	2.62186	0.109427	0.714477
																															Vti1a	-2.24288	5.26134	4.58841	0.0354719	0.238465		Ift81	-1.70057	5.18248	2.61948	0.109585	0.714847
																															Ppp1r2	1.62862	6.99442	4.58625	0.0355138	0.238525		Wdr82	-1.32605	6.6363	2.60765	0.110377	0.718423
																															Gtf3c2	-1.91576	6.47535	4.57893	0.0356566	0.239262		Actn4	1.37359	6.61145	2.60731	0.1104	0.718423
																															B3gat1	1.68747	5.88342	4.56826	0.035866	0.240263		Fbxl17	1.82842	5.37718	2.60615	0.110478	0.718423
																															Stam2	-2.00894	4.49119	4.56785	0.0358741	0.240263		Igfbp2	-1.51795	6.1173	2.60519	0.110542	0.718423
																															Atp6v1g2	-1.3554	8.05859	4.56627	0.0359051	0.240263		Dip2a	1.80904	4.51564	2.60203	0.110755	0.71914
																															Fbll1	-1.98504	4.83802	4.55441	0.0361395	0.241233		Lgmn	-1.27996	5.59554	2.59898	0.110961	0.719806
																															Meis2	-2.05528	5.63342	4.55389	0.0361499	0.241233		Mtif2	1.57967	4.31491	2.5936	0.111326	0.719806
																															Aars	1.36004	7.82433	4.55389	0.03615	0.241233		Txndc9	1.36804	6.46624	2.59322	0.111351	0.719806
																															Olfr1336	1.41138	5.18487	4.54115	0.0364038	0.242703		Zfp821	1.30637	6.82736	2.59268	0.111388	0.719806
																															Plat	-2.10303	4.57134	4.5363	0.0365009	0.243127		Zfp354c	1.64517	5.9474	2.59189	0.111442	0.719806
																															Srrt	1.67837	6.50894	4.53287	0.0365695	0.24336		Lamb1	1.5872	5.37334	2.59001	0.111569	0.719806
																															Odf2	-1.91184	6.13283	4.52996	0.0366281	0.243489		Tmem251	-1.59716	5.95746	2.58808	0.1117	0.719806
																															Yme1l1	-1.96759	6.28783	4.52857	0.0366561	0.243489		Timm13	0.926534	7.88202	2.58692	0.11178	0.719806
																															Ccdc137	1.87509	5.46955	4.52358	0.0367567	0.243934		Edf1	1.018	7.60654	2.58582	0.111855	0.719806
																															Glmn	2.07043	5.77965	4.51539	0.0369226	0.244622		Tmem62	-1.71569	4.6989	2.58543	0.111881	0.719806
																															Tmem115	-2.19682	4.24912	4.51398	0.0369513	0.244622		Gigyf2	-1.64624	5.51238	2.58114	0.112174	0.720059
																															Gm48786	1.57143	4.28176	4.51347	0.0369616	0.244622		Rnf34	1.49144	6.70217	2.58068	0.112206	0.720059
																															Lsm6	1.55934	6.10488	4.50927	0.0370471	0.244964		Eprs	-0.912143	7.84387	2.57989	0.11226	0.720059
																															Dusp6	-1.93415	5.47847	4.50497	0.0371347	0.245319		Strip1	-1.22738	7.30387	2.57886	0.11233	0.720059
																															Lsm2	1.84566	5.05284	4.5001	0.0372343	0.24562		Tmem178b	1.54035	5.99025	2.57131	0.112849	0.72201
																															Hnrnpd	1.35544	7.03685	4.49909	0.0372551	0.24562		Gtf3c3	-1.65172	5.25425	2.57003	0.112937	0.72201
																															Gan	1.85327	5.16115	4.49756	0.0372865	0.24562		Cep57	-1.4816	4.95921	2.56763	0.113103	0.72201
																															Metap1d	1.77058	5.59768	4.49613	0.0373158	0.24562		Selenoi	1.67937	5.42713	2.56658	0.113176	0.72201
																															Mcrs1	1.37438	8.16121	4.4929	0.0373822	0.245834		Prpf4b	1.23477	6.41963	2.5661	0.113208	0.72201
																															Cldn19	1.2946	5.90666	4.48387	0.0375683	0.246243		Tbcc	1.72859	4.97126	2.56549	0.113251	0.72201
																															Washc2	-1.88268	6.34876	4.48133	0.037621	0.246243		Fut8	-1.13593	7.1796	2.55953	0.113664	0.722169
																															Znrf3	1.21057	5.64585	4.47952	0.0376584	0.246243		Fkbp3	-0.731173	9.01487	2.55712	0.113831	0.722169
																															Rnf146	-1.79977	5.10831	4.47897	0.0376699	0.246243		Mvd	1.40973	7.10701	2.55601	0.113908	0.722169
																															Napb	-1.36579	7.2884	4.47807	0.0376884	0.246243		Cnih3	-1.3506	6.92015	2.55361	0.114076	0.722169
																															Ppib	1.21019	7.8492	4.47756	0.0376991	0.246243		Zfp740	-1.41316	5.16078	2.55289	0.114125	0.722169
																															Tab1	-2.26175	4.66405	4.47679	0.037715	0.246243		Adgra1	1.51064	6.59946	2.55231	0.114166	0.722169
																															Tnfrsf14	1.11043	6.74283	4.47673	0.0377163	0.246243		Swt1	1.57041	4.32616	2.55049	0.114293	0.722169
																															Mex3a	1.70467	5.88068	4.47279	0.0377983	0.246556		Cab39l	1.48658	5.93309	2.55038	0.114301	0.722169
																															Creld1	-2.05343	4.375	4.47054	0.037845	0.246562		Letm1	-1.17529	7.105	2.5485	0.114432	0.722169
																															Nsd3	1.22666	5.95694	4.4682	0.0378939	0.246562		Zfat	1.8847	4.55287	2.54762	0.114494	0.722169
																															Abcd3	1.84757	7.11421	4.46761	0.0379062	0.246562		1810009A15Rik	1.69203	4.98606	2.54496	0.11468	0.722169
																															Drap1	1.36184	6.99158	4.46622	0.0379352	0.246562		Ccdc97	-1.60558	4.73996	2.54453	0.114711	0.722169
																															Arpp19	-1.35778	7.57366	4.46352	0.0379916	0.246707		Mcmbp	-1.36299	5.78837	2.53996	0.115031	0.722169
																															Cisd2	-1.84702	5.74093	4.46123	0.0380396	0.246798		Dnttip2	1.39767	6.79026	2.53858	0.115129	0.722169
																															Trim32	-1.49578	6.92796	4.45089	0.0382571	0.247987		Thap12	-1.39087	6.16661	2.53747	0.115207	0.722169
																															Deaf1	1.34168	7.90562	4.44251	0.0384342	0.248912		Uqcr10	0.692011	8.13837	2.53379	0.115467	0.722169
																															Dido1	1.20619	6.67641	4.44012	0.0384847	0.249017		Lrrc58	1.0974	6.77794	2.53353	0.115485	0.722169
																															Casd1	1.94133	5.2981	4.43608	0.0385706	0.24935		Arhgef26	-1.72922	4.48746	2.53309	0.115516	0.722169
																															Glud1	-1.63672	7.18436	4.43281	0.0386403	0.249477		Rps6ka5	-1.27589	6.28413	2.53186	0.115603	0.722169
																															Ctsl	1.39344	7.50811	4.43192	0.0386592	0.249477		Tk2	-1.50341	5.38113	2.53094	0.115668	0.722169
																															Smim18	-2.07309	4.69208	4.42671	0.0387704	0.249964		Fam171b	-0.826353	8.20365	2.52997	0.115737	0.722169
																															Gnas	0.757417	9.82468	4.42453	0.0388172	0.249964		Zwint	-0.584952	10.4018	2.52979	0.11575	0.722169
																															Sec62	1.20541	7.54374	4.42316	0.0388465	0.249964		Sf3a3	1.42721	5.86045	2.52965	0.11576	0.722169
																															Lnpep	-2.12635	5.52635	4.42194	0.0388726	0.249964		Prkar2a	-1.48965	5.13386	2.5289	0.115813	0.722169
																															Faim	-1.78789	5.3486	4.41987	0.0389171	0.250029		Ankmy2	-1.30088	6.18504	2.52825	0.115859	0.722169
																															Naxe	1.66631	6.95509	4.41378	0.039048	0.250513		Tmem59	0.884525	8.34884	2.52703	0.115946	0.722169
																															Mpped2	-1.76127	6.34431	4.41259	0.0390737	0.250513		Mrps23	-1.4605	5.29579	2.52149	0.11634	0.723982
																															Lgi2	1.92918	4.91886	4.40977	0.0391346	0.250513		Anxa6	1.67847	5.51624	2.5137	0.116896	0.726801
																															Adcy2	1.77803	6.18095	4.40824	0.0391677	0.250513		Arid2	1.39706	5.38531	2.51124	0.117073	0.727258
																															Lsm3	1.77479	6.25491	4.4079	0.039175	0.250513		Rogdi	1.2989	6.72546	2.50566	0.117474	0.72786
																															Gm48498	1.52519	4.6566	4.40646	0.0392062	0.250513		Rsrp1	-1.00512	8.53549	2.50502	0.11752	0.72786
																															Igf1	1.91881	5.36087	4.40515	0.0392345	0.250513		Gabrb3	-0.89632	7.55128	2.50346	0.117633	0.72786
																															Unc13b	1.81774	5.47099	4.40073	0.0393304	0.250905		Csmd1	-1.66996	4.74298	2.50315	0.117655	0.72786
																															Rnh1	-2.08927	5.42598	4.39809	0.0393878	0.25105		Ankrd13b	1.2473	6.45509	2.50058	0.117841	0.72786
																															Kansl2	-1.54571	7.1014	4.39487	0.0394579	0.251275		Edc3	-1.6032	5.37565	2.49938	0.117928	0.72786
																															Rev1	-1.9341	5.29803	4.38815	0.0396047	0.251989		Dctpp1	1.35438	6.25054	2.49832	0.118004	0.72786
																															Psmd13	1.52194	6.95064	4.38441	0.0396866	0.252288		Zfp653	-1.71192	4.77297	2.49825	0.118009	0.72786
																															Sgms1	-2.10738	5.33534	4.38146	0.0397514	0.252369		Ckmt1	1.39241	7.16671	2.49698	0.118101	0.72786
																															Ccl4	-1.597	8.50412	4.38066	0.0397689	0.252369		Prdx1	0.831799	8.32404	2.49494	0.118249	0.728134
																															Tubb4a	-1.10789	8.64749	4.37211	0.0399574	0.253301		Nek9	1.71533	4.57362	2.48697	0.118829	0.730459
																															Oprl1	2.09304	5.25044	4.36927	0.0400201	0.253301		Tmcc2	-1.49274	4.86294	2.4869	0.118835	0.730459
																															Aco1	-1.94916	5.41402	4.36636	0.0400845	0.253301		Ptpn12	1.52476	5.94332	2.47935	0.119387	0.732187
																															Jmjd6	1.87975	6.64928	4.36628	0.0400864	0.253301		Tax1bp3	-1.36091	6.82175	2.47905	0.119409	0.732187
																															Thg1l	0.970127	7.4296	4.36561	0.0401012	0.253301		D6Wsu163e	1.42053	5.12657	2.4783	0.119464	0.732187
																															Lzts1	-1.5911	4.70076	4.36451	0.0401255	0.253301		Tsta3	-1.30095	6.44038	2.4759	0.119641	0.732187
																															Cacnb2	2.09034	5.94769	4.36159	0.0401905	0.253343		Prkca	-1.51184	5.94277	2.4746	0.119736	0.732187
																															Gnao1	0.913405	8.32299	4.35965	0.0402335	0.253343		Nrg3	-1.57058	4.76652	2.47454	0.119741	0.732187
																															Ubxn1	-1.5131	6.56679	4.35949	0.040237	0.253343		Tbcd	1.53073	5.936	2.46676	0.120315	0.734082
																															Pi4kb	1.05742	7.1631	4.3527	0.0403885	0.254076		Srsf9	1.33534	5.98158	2.46644	0.120339	0.734082
																															Id2	1.44649	7.7055	4.34967	0.0404564	0.254079		Zfp871	1.34151	5.73933	2.4661	0.120364	0.734082
																															Btbd9	-1.79229	6.16769	4.34955	0.0404591	0.254079		Ndufaf6	1.67256	5.42223	2.46169	0.120691	0.735438
																															Lrfn1	-1.88258	4.79829	4.34727	0.04051	0.254178		Uck2	-1.49769	5.40684	2.45941	0.120861	0.735837
																															Rap1gds1	1.50238	7.24013	4.34122	0.040646	0.254811		Pum3	1.38448	6.56969	2.4577	0.120988	0.735975
																															Armc8	-1.71571	6.87019	4.33714	0.0407378	0.255166		Sec11a	-1.37378	6.01598	2.45013	0.121553	0.738118
																															Zfp335	-1.99961	4.78103	4.32737	0.040959	0.25633		Dgkb	-1.64613	4.82978	2.44944	0.121605	0.738118
																															Rhobtb3	-2.1679	4.9217	4.32552	0.0410009	0.25637		Disp2	1.28317	6.43969	2.44852	0.121673	0.738118
																															Bloc1s6	1.85348	5.72984	4.3222	0.0410763	0.256564		Ipo11	-1.42393	5.68025	2.44676	0.121806	0.738118
																															Wdr73	-2.09784	5.11593	4.32104	0.0411026	0.256564		Lrrn3	-1.23341	7.36968	2.44588	0.121871	0.738118
																															Fam131c	-2.1776	4.8631	4.31859	0.0411585	0.256692		Kalrn	-1.28966	6.23245	2.44333	0.122064	0.738118
																															Pecam1	1.1731	6.31124	4.31663	0.0412033	0.25675		Clic4	1.56677	4.76693	2.43771	0.122487	0.738118
																															Txndc5	-2.09045	6.61356	4.31413	0.0412604	0.256885		Ccdc93	-1.69939	4.65803	2.43736	0.122514	0.738118
																															Srgap2	1.45432	6.97315	4.31127	0.041326	0.257072		Nop14	-1.73652	5.45971	2.43669	0.122564	0.738118
																															Grm5	-1.14736	7.49958	4.30711	0.0414212	0.257444		Grik1	-1.46129	6.50326	2.43668	0.122565	0.738118
																															Fam13b	1.90544	5.23784	4.30041	0.0415754	0.257586		Zfp106	-1.46959	5.77979	2.43666	0.122566	0.738118
																															Slc22a17	1.08843	8.13785	4.29946	0.0415972	0.257586		Soga3	-1.14959	7.52942	2.43608	0.12261	0.738118
																															Vamp3	1.44586	6.13838	4.29913	0.0416049	0.257586		Elp3	-1.30573	7.05963	2.43483	0.122705	0.738118
																															Zfp384	-2.12366	4.64532	4.29759	0.0416404	0.257586		Nfs1	1.66151	5.22636	2.43004	0.123067	0.738591
																															Hnrnpul2	1.66388	5.08279	4.29743	0.0416442	0.257586		Glyr1	-1.06839	7.4267	2.42858	0.123178	0.738591
																															Uck1	-1.77206	6.9308	4.29686	0.0416573	0.257586		Psmg2	-1.57222	5.12806	2.42805	0.123219	0.738591
																															Fam8a1	1.67481	5.30567	4.2934	0.0417373	0.257861		Vps29	-0.793805	8.00517	2.42784	0.123235	0.738591
																															Zmiz1	1.72121	5.67741	4.29168	0.0417771	0.257886		Arrdc4	-1.63839	5.60344	2.42585	0.123386	0.738591
																															Dennd1a	1.75918	5.16019	4.28906	0.041838	0.258042		Prkci	1.4627	5.65936	2.42199	0.123681	0.738591
																															Churc1	-1.4698	5.56374	4.28614	0.0419058	0.258071		Set	0.742803	8.07636	2.42177	0.123697	0.738591
																															Lxn	-1.99499	5.39144	4.28579	0.0419139	0.258071		Vps35	-0.884668	7.9503	2.42136	0.123729	0.738591
																															Gpcpd1	1.66209	6.25369	4.28233	0.0419944	0.258347		Gmfb	0.970477	7.85375	2.421	0.123756	0.738591
																															Ogdh	-1.65975	7.50681	4.28057	0.0420355	0.258381		Nat8l	-1.67473	4.4177	2.4192	0.123894	0.738591
																															Riok1	-1.70075	5.9404	4.27231	0.0422285	0.259347		Hspa5	0.631474	9.33891	2.41818	0.123972	0.738591
																															Ccdc30	1.83925	4.91808	4.26986	0.042286	0.259481		Ccnd3	-1.23107	5.92954	2.41583	0.124152	0.738591
																															Mtf2	1.73429	5.87586	4.2635	0.0424357	0.260179		Nup153	1.50431	5.45923	2.41519	0.124201	0.738591
																															Frmpd3	1.01694	7.70438	4.25385	0.0426636	0.260919		Nedd4l	1.27965	6.80101	2.4145	0.124254	0.738591
																															Exosc1	-2.07492	5.49641	4.25314	0.0426805	0.260919		Gosr1	1.71255	4.75994	2.41075	0.124542	0.739129
																															Adam15	1.75076	5.00927	4.25226	0.0427013	0.260919		Faah	-1.45477	5.93465	2.4093	0.124654	0.739129
																															Men1	-2.11133	5.59798	4.25221	0.0427024	0.260919		Mpc1	-0.754598	8.81711	2.40883	0.12469	0.739129
																															Psmg1	-1.84824	5.30173	4.25079	0.0427364	0.260919		Gtf2ird1	1.56168	4.56387	2.40675	0.12485	0.739129
																															Nubp2	1.87683	5.50586	4.24902	0.0427783	0.260955		Slc35f1	1.41583	5.54786	2.4065	0.12487	0.739129
																															Nap1l5	1.06063	8.95802	4.2454	0.0428645	0.261261		Ppp6c	1.30107	6.7139	2.40394	0.125068	0.739622
																															Ndrg1	1.85899	5.87006	4.23977	0.0429988	0.261643		Nosip	1.46668	5.76465	2.40269	0.125164	0.739622
																															H13	1.36834	7.52825	4.23974	0.0429996	0.261643		Arhgef12	-1.26184	6.08863	2.40134	0.125269	0.739622
																															Mau2	-1.98078	6.6229	4.23823	0.0430356	0.261643		Ccdc28b	1.28116	6.73012	2.39811	0.12552	0.739899
																															Lrrc17	1.22038	6.14929	4.23229	0.0431778	0.262288		Dcun1d3	-1.75182	4.98124	2.39802	0.125526	0.739899
																															Zc2hc1a	-1.7344	7.0667	4.23059	0.0432188	0.262317		Pcnx	1.66979	5.13103	2.39582	0.125698	0.74029
																															Gga1	1.75626	4.92091	4.22457	0.0433637	0.262787		2210016F16Rik	-1.49166	4.92267	2.38509	0.126535	0.743576
																															Col4a3	1.25846	4.16226	4.22394	0.0433788	0.262787		Lhpp	1.60658	5.54696	2.38433	0.126595	0.743576
																															Peli1	-1.39558	7.18451	4.22286	0.043405	0.262787		Hdhd2	-1.39914	6.24548	2.3834	0.126667	0.743576
																															Ago2	-1.93291	5.19538	4.21776	0.0435282	0.263142		Rpl7	0.594721	9.01647	2.38326	0.126679	0.743576
																															Cyp4x1	-1.55801	4.87261	4.21699	0.043547	0.263142		Agpat1	1.3792	5.73271	2.38108	0.12685	0.743959
																															Prrc2a	1.94376	4.33214	4.21593	0.0435726	0.263142		Pitpna	-0.771778	8.2569	2.3796	0.126966	0.744019
																															Faap100	-1.47984	6.7136	4.21299	0.0436441	0.263354		Ndufaf5	1.39435	6.21825	2.3757	0.127273	0.745199
																															Scp2	-1.65475	6.98065	4.20923	0.0437353	0.263576		Atp6v0e2	0.675693	8.78704	2.37337	0.127457	0.745658
																															Rnf20	-1.90975	5.36833	4.20848	0.0437536	0.263576		Stag2	1.25172	5.39004	2.36709	0.127955	0.747945
																															Arl5b	2.13894	5.40311	4.20535	0.0438301	0.263818		Lrrc40	-1.54621	6.34739	2.36451	0.128159	0.748518
																															Pfkfb3	-1.86618	6.17744	4.1941	0.0441053	0.265254		P4htm	1.51516	6.08247	2.36215	0.128347	0.748826
																															Igsf9b	-1.73761	5.55337	4.19248	0.0441452	0.265274		Ccdc85b	-1.62403	5.57911	2.36117	0.128425	0.748826
																															Sccpdh	1.5978	7.60168	4.18732	0.0442721	0.265555		Nfia	-1.09085	6.70396	2.35515	0.128906	0.751008
																															Srsf9	1.59323	5.81692	4.18615	0.0443011	0.265555		Minpp1	-1.41894	6.24966	2.35014	0.129308	0.752393
																															Slc7a4	-2.06509	5.15989	4.18532	0.0443216	0.265555		Gm14295	-1.63053	5.17035	2.34951	0.129358	0.752393
																															Ipmk	-1.74425	4.68183	4.1823	0.0443961	0.265555		Bcas2	0.853462	8.01495	2.34029	0.130101	0.754049
																															Tram1	-1.7339	5.82987	4.1821	0.044401	0.265555		Fbxo9	1.24498	7.10071	2.3377	0.130311	0.754049
																															Jtb	-1.78058	6.30188	4.18064	0.0444372	0.265555		Htra2	1.44209	5.82592	2.33666	0.130395	0.754049
																															Fbxw2	-1.59164	5.39274	4.17971	0.0444604	0.265555		Wac	-0.969911	7.16806	2.33656	0.130403	0.754049
																															Cacng4	1.30844	6.16548	4.17871	0.0444851	0.265555		Ddx42	-1.24263	6.36244	2.33595	0.130453	0.754049
																															Slc35b1	-1.41452	7.55763	4.17352	0.044614	0.26603		Gemin5	-1.82658	4.80506	2.33395	0.130615	0.754049
																															Gm13423	1.23433	4.36983	4.17255	0.0446381	0.26603		Sh3gl3	1.5105	5.50522	2.33381	0.130627	0.754049
																															Cep170	-1.40131	6.71014	4.1706	0.0446867	0.266087		Sos1	1.39694	5.90342	2.33229	0.13075	0.754049
																															Sra1	1.53752	6.27052	4.16922	0.044721	0.266087		Sox1	1.531	5.24895	2.33132	0.130829	0.754049
																															Igf2bp3	1.04347	7.1395	4.15916	0.0449725	0.267151		Eif4enif1	1.3803	6.09721	2.33085	0.130867	0.754049
																															Trappc1	-1.77625	6.31574	4.15912	0.0449736	0.267151		Acap2	1.56393	5.83887	2.3287	0.131042	0.754049
																															Gon4l	1.71269	6.27435	4.15513	0.0450738	0.267527		Cdadc1	-1.57887	6.02849	2.32719	0.131166	0.754049
																															Fbxo38	-2.18787	4.55025	4.15324	0.0451213	0.267589		Psmd5	-1.26011	7.00622	2.32664	0.13121	0.754049
																															Exog	2.07585	5.23481	4.15079	0.045183	0.267736		Chrac1	1.57412	5.41271	2.32309	0.131501	0.754049
																															Xpo1	-1.63919	6.70146	4.14756	0.0452647	0.267846		Eif2b5	1.40793	6.38226	2.32065	0.1317	0.754049
																															Brpf1	1.00762	7.28767	4.14592	0.0453061	0.267846		Rpl39	0.93043	7.48334	2.31951	0.131794	0.754049
																															Polr2b	-1.85378	6.45639	4.14512	0.0453263	0.267846		Cbx4	1.5384	5.32463	2.31922	0.131817	0.754049
																															Rubcn	-1.90491	4.46907	4.1442	0.0453494	0.267846		Rbm17	-1.13731	7.24738	2.31887	0.131846	0.754049
																															Atp6v1h	1.19075	7.88716	4.14161	0.0454151	0.268005		Tax1bp1	1.02798	7.77486	2.31162	0.132444	0.754049
																															H2afy2	-1.62603	6.83917	4.14023	0.0454502	0.268005		Nmral1	1.69018	5.98909	2.31085	0.132507	0.754049
																															Ophn1	-2.06076	6.1758	4.13611	0.0455548	0.268403		Arpc5l	1.05626	7.38271	2.30794	0.132748	0.754049
																															Sf3b6	1.41573	6.55692	4.12649	0.0458001	0.269355		Sc5d	-1.1247	7.37503	2.30767	0.132769	0.754049
																															Ccm2	1.79681	6.22209	4.12613	0.0458093	0.269355		Zkscan2	-1.56586	4.67778	2.30697	0.132827	0.754049
																															Kdm1a	-1.48927	7.40293	4.12423	0.0458581	0.269355		Thap7	-1.59266	4.3055	2.30433	0.133046	0.754049
																															Dmtn	-1.45163	7.29807	4.12347	0.0458774	0.269355		Mycl	1.38573	5.9863	2.30212	0.133229	0.754049
																															Ago1	1.88016	5.92143	4.1225	0.0459021	0.269355		Pip4p2	-1.50385	4.63238	2.30077	0.133342	0.754049
																															Pcsk2	1.73338	6.4242	4.12014	0.0459629	0.269493		Epm2aip1	-1.36771	5.79946	2.30068	0.133349	0.754049
																															Hectd2	1.62847	4.94283	4.11714	0.0460398	0.269726		Rpl21	0.600946	8.82735	2.29979	0.133423	0.754049
																															Sbno1	-1.47666	6.587	4.11476	0.0461012	0.26974		Slc4a8	-1.59989	6.01529	2.29753	0.133612	0.754049
																															Pacs2	-1.89166	4.89574	4.11214	0.0461688	0.26974		Lin37	-1.64489	5.11041	2.29658	0.133691	0.754049
																															Hsp90aa1	0.638556	10.3471	4.1117	0.0461801	0.26974		Hdac9	-1.4299	5.30224	2.2963	0.133714	0.754049
																															Pank4	1.95379	4.75145	4.11077	0.046204	0.26974		Ankrd46	-0.859626	8.12831	2.29108	0.134151	0.754049
																															Dcbld2	-1.53092	5.71815	4.10976	0.0462302	0.26974		Tmem141	-1.53603	5.11956	2.29068	0.134184	0.754049
																															Nus1	1.74019	5.51468	4.10798	0.0462761	0.26974		Nf1	1.57396	4.50431	2.29001	0.13424	0.754049
																															Olfr1271	1.22007	5.47573	4.10695	0.0463028	0.26974		Sirt7	1.57568	5.1557	2.28654	0.134531	0.754049
																															2610507B11Rik	-1.96388	5.96527	4.10527	0.0463462	0.269776		Cplane1	1.35479	5.39942	2.2856	0.13461	0.754049
																															Zfp575	1.99969	4.38975	4.08552	0.046861	0.272553		Trak1	1.16358	6.66926	2.28549	0.13462	0.754049
																															Psen1	-1.87815	6.02543	4.08204	0.0469524	0.272866		Fam118a	1.50631	6.3317	2.28532	0.134634	0.754049
																															Usp53	1.2751	4.50905	4.07912	0.0470291	0.273093		Ndufb7	0.798993	8.17046	2.28326	0.134807	0.754049
																															Ptpa	-1.72597	6.11055	4.07119	0.0472385	0.273984		Pip4k2b	1.53193	4.48688	2.28287	0.13484	0.754049
																															Galnt11	1.72227	5.28118	4.06983	0.0472745	0.273984		Gpr85	-1.05677	7.42608	2.28271	0.134853	0.754049
																															Sart3	-1.74767	4.61	4.06901	0.047296	0.273984		Pgm1	1.47598	5.81444	2.28241	0.134879	0.754049
																															Tcf3	-2.27057	5.08615	4.06745	0.0473374	0.274005		Dync1li1	0.950517	7.60317	2.28222	0.134895	0.754049
																															Junb	-1.58191	6.70698	4.06547	0.0473899	0.27409		Jpt1	0.500639	10.2503	2.28207	0.134907	0.754049
																															Snrnp25	1.97513	5.34845	4.06348	0.0474427	0.274177		Anks3	1.5794	5.37427	2.28037	0.13505	0.754049
																															Nap1l2	1.87996	6.56816	4.06081	0.0475138	0.27422		Rxylt1	1.48294	5.74064	2.28016	0.135068	0.754049
																															Ttll4	-2.43053	4.74678	4.06035	0.0475259	0.27422		Rora	-1.39494	6.67147	2.27744	0.135298	0.754049
																															Tmem141	-2.00291	4.29643	4.05724	0.0476089	0.274417		Mad2l2	1.46681	6.1126	2.27519	0.135489	0.754049
																															Ppif	-1.90116	6.15105	4.05535	0.0476594	0.274417		Slc37a3	-1.3942	5.40789	2.27331	0.135648	0.754049
																															Ccdc34	1.82917	5.49686	4.05481	0.0476736	0.274417		Tasp1	-1.63442	5.43268	2.27327	0.135652	0.754049
																															Raph1	1.35024	5.50412	4.05098	0.0477761	0.274788		Fgfr1	1.45296	5.72839	2.27298	0.135675	0.754049
																															Pds5a	1.54095	6.01048	4.04902	0.0478286	0.274829		Stk19	1.4966	4.95658	2.27079	0.135862	0.754049
																															Nedd4	1.17828	7.75482	4.04789	0.047859	0.274829		BC005537	-0.943505	7.89246	2.27023	0.135909	0.754049
																															Gpat4	-1.75731	6.95544	4.04353	0.0479761	0.275277		Dpy30	-0.93871	7.16755	2.26821	0.136081	0.754049
																															Zmym3	1.60446	6.37341	4.04216	0.048013	0.275277		Cstf2	-1.36646	6.29616	2.26697	0.136186	0.754049
																															Ranbp9	-1.90803	5.68896	4.03965	0.0480805	0.275446		Sfpq	0.806622	7.50665	2.26564	0.1363	0.754049
																															Mindy3	-1.63006	5.21903	4.03819	0.0481198	0.275454		Lrpprc	-1.27069	5.81755	2.26324	0.136504	0.754049
																															Ppp1r15a	-1.54912	7.37263	4.03602	0.0481785	0.275572		Dpm2	-1.3576	6.07018	2.26047	0.136741	0.754049
																															Dhdh	1.25999	4.33244	4.02765	0.0484051	0.276563		Snrpc	1.02223	6.39755	2.25751	0.136995	0.754049
																															Amer2	1.58001	6.32181	4.0268	0.0484281	0.276563		Gpr137c	1.64928	4.85953	2.25664	0.13707	0.754049
																															Cntn2	-1.72904	5.37019	4.0246	0.048488	0.27663		Zfp317	1.6416	5.26402	2.25659	0.137074	0.754049
																															Nt5c2	-1.87749	5.95499	4.02356	0.0485162	0.27663		Snrnp200	-1.30595	6.01667	2.25556	0.137163	0.754049
																															Gm20498	-2.17118	4.28573	4.01691	0.0486977	0.277447		Prmt7	-1.35294	6.52566	2.25484	0.137224	0.754049
																															Mrps6	1.64853	5.97175	4.01403	0.0487763	0.277676		Stim2	-1.31718	5.24272	2.25453	0.137251	0.754049
																															Zfp553	-1.92193	4.17448	4.0096	0.0488979	0.277718		Dctn3	0.824235	8.06509	2.25175	0.13749	0.754049
																															Bex2	0.823174	9.42429	4.00934	0.0489051	0.277718		Smg7	1.18538	6.43885	2.25172	0.137492	0.754049
																															Xbp1	1.36844	7.6178	4.00623	0.0489903	0.277718		Mob1b	-1.33598	5.23376	2.25158	0.137505	0.754049
																															Fam69b	-1.51057	7.20393	4.00563	0.0490069	0.277718		Herc4	1.66244	5.52295	2.25121	0.137537	0.754049
																															Rapgef4	1.62576	5.87598	4.0048	0.0490296	0.277718		Vps11	1.53801	6.46362	2.24845	0.137775	0.754049
																															Olfr157	1.18591	5.3438	4.0047	0.0490326	0.277718		Bnip1	1.65466	4.65699	2.24727	0.137876	0.754049
																															Gm10053	1.07675	7.9535	4.00399	0.049052	0.277718		Asxl2	-1.10765	5.30657	2.24718	0.137884	0.754049
																															Mbd1	1.61974	4.15097	4.00078	0.0491406	0.278003		Nme6	1.76962	4.97568	2.24602	0.137984	0.754049
																															Crtc1	-1.57874	6.70629	3.99545	0.0492879	0.278517		Ift27	1.36642	5.57849	2.24476	0.138094	0.754049
																															Rap1a	-1.58633	5.89115	3.99471	0.0493084	0.278517		Dgke	1.31366	5.98456	2.24314	0.138234	0.754049
																															Gna13	-1.92335	5.21015	3.99209	0.049381	0.27871		Nhp2	1.179	6.97733	2.24279	0.138264	0.754049
																															Tmed7	1.57044	6.48795	3.9862	0.0495446	0.279256		Pigyl	1.33217	5.82613	2.24191	0.13834	0.754049
																															Arl6ip5	-1.95913	4.51447	3.98504	0.0495771	0.279256		Rufy2	-1.29288	5.87242	2.24138	0.138386	0.754049
																															Actb	0.651677	9.82193	3.98446	0.0495932	0.279256		Stxbp2	1.74231	5.38748	2.23884	0.138607	0.754049
																															Slfn5	1.20142	4.84716	3.98252	0.0496471	0.279342		Psmg1	1.47511	5.95593	2.23882	0.138609	0.754049
																															Abcb6	1.90098	6.67856	3.97439	0.0498748	0.280405		Gm9803	1.1669	5.50452	2.23661	0.138801	0.754049
																															Sgsm3	-1.54457	6.56131	3.97109	0.0499672	0.280707		Mast4	-1.34551	4.84918	2.23545	0.138902	0.754049
																															Tmem65	-1.54249	6.7264	3.96848	0.0500405	0.280901		Nptn	0.826585	8.1904	2.23412	0.139018	0.754049
																															Tmed3	1.88784	4.38087	3.96372	0.0501747	0.281329		Fam131a	-1.28587	5.8981	2.23404	0.139025	0.754049
																															Rnpc3	-2.05576	4.7392	3.96303	0.0501944	0.281329		Gdpd1	0.975228	8.062	2.23385	0.139041	0.754049
																															Hacd1	-1.7242	5.59588	3.96117	0.0502468	0.281405		Epb41l4a	-1.3717	6.37603	2.23224	0.139182	0.754049
																															Vmn2r79	1.27936	5.55013	3.95976	0.0502868	0.281412		Fgd4	1.20488	6.03221	2.22841	0.139517	0.754049
																															Kctd10	1.71325	6.29049	3.95053	0.0505487	0.282659		Copa	-0.888431	7.97551	2.22625	0.139706	0.754049
																															Alg13	1.16217	5.46746	3.94844	0.0506081	0.282773		Coro1c	-0.801194	8.23768	2.22395	0.139908	0.754049
																															Cltb	-1.155	8.25418	3.94404	0.0507334	0.282927		Med23	1.43128	5.12926	2.22261	0.140026	0.754049
																															Cyth1	1.82236	4.95633	3.94297	0.0507641	0.282927		Phf13	-1.64538	5.56753	2.22199	0.14008	0.754049
																															Trim9	-1.40878	7.39035	3.94247	0.0507784	0.282927		Atpif1	0.51733	9.42125	2.22097	0.14017	0.754049
																															Stk39	-1.86184	4.47372	3.94107	0.0508186	0.282927		Pten	0.754467	8.33488	2.21952	0.140298	0.754049
																															AW551984	-2.0328	6.8184	3.94064	0.0508307	0.282927		Tox3	-1.50875	4.14517	2.21844	0.140393	0.754049
																															Ufsp2	1.74405	6.34533	3.93689	0.0509382	0.283165		Anapc2	-1.17533	7.28744	2.21708	0.140513	0.754049
																															Ank2	-1.16227	8.2977	3.93642	0.0509518	0.283165		Pfdn1	0.98265	7.88781	2.216	0.140609	0.754049
																															Cntn6	2.12915	4.971	3.93324	0.0510431	0.283455		Tram1	1.33679	6.25233	2.21455	0.140737	0.754049
																															Stx7	1.09065	8.28736	3.92939	0.0511538	0.283853		Mier3	1.45841	5.39153	2.21404	0.140782	0.754049
																															Kcnk2	1.51085	5.29748	3.91538	0.0515593	0.285669		Enox1	-1.48458	5.74408	2.21302	0.140872	0.754049
																															Ddx49	-1.91208	5.74767	3.91536	0.0515599	0.285669		Tpm1	1.25926	6.4399	2.21157	0.141	0.754049
																															Ppp2r2a	1.39714	7.61702	3.91219	0.0516522	0.285961		Gpkow	-1.51823	5.37319	2.21152	0.141004	0.754049
																															Sst	-1.98232	8.30692	3.93444	0.0516941	0.285975		Mfge8	1.83638	7.44686	2.23275	0.141533	0.754049
																															Orai2	-1.81401	5.48075	3.90852	0.0517591	0.286116		Dhx8	1.54961	5.80693	2.20556	0.141534	0.754049
																															Diras1	-1.8663	5.36208	3.90676	0.0518105	0.286182		Nt5m	-1.24327	6.86837	2.20507	0.141578	0.754049
																															Slc1a4	-1.51551	6.58239	3.90208	0.0519474	0.286449		Surf4	-1.06081	7.45539	2.20203	0.141849	0.754049
																															Bri3	1.71677	4.36407	3.90144	0.0519661	0.286449		Uap1	-1.48249	5.75086	2.20117	0.141925	0.754049
																															Slf1	-2.09084	4.51586	3.90092	0.0519815	0.286449		Commd6	1.48721	5.51124	2.19921	0.142101	0.754049
																															Poldip3	-1.66256	6.34824	3.89971	0.0520169	0.286449		Usp40	-1.31652	4.49961	2.19844	0.142169	0.754049
																															Sfpq	1.12715	7.71465	3.89817	0.0520621	0.28648		Pip5k1c	0.702299	8.53501	2.19786	0.142221	0.754049
																															Ddhd1	1.36877	6.09982	3.88858	0.0523447	0.287816		Acot13	1.58916	4.96708	2.19723	0.142278	0.754049
																															Zbtb17	1.92157	6.28922	3.8869	0.0523943	0.287871		Xab2	1.47314	5.72705	2.19606	0.142383	0.754049
																															Def8	-1.78225	4.97094	3.88255	0.052523	0.28821		Epc1	-1.55283	5.31655	2.19536	0.142445	0.754049
																															Tomm20	1.11548	8.39061	3.88018	0.0525933	0.28821		Mrpl50	-1.38803	6.29738	2.19494	0.142483	0.754049
																															Hdhd2	-1.88579	5.91183	3.87984	0.0526035	0.28821		Aimp2	-1.27032	6.41321	2.19484	0.142491	0.754049
																															Eif2a	0.817917	8.6726	3.87858	0.0526409	0.28821		Ctdsp2	-1.56832	5.11102	2.19403	0.142565	0.754049
																															Ythdf1	1.62277	6.32848	3.87581	0.0527232	0.28821		Tecr	0.477148	9.91592	2.19388	0.142578	0.754049
																															Msmo1	1.28451	7.33366	3.87469	0.0527567	0.28821		Hmces	1.57536	5.35527	2.19162	0.142781	0.754049
																															Dusp7	1.65227	4.29529	3.87362	0.0527886	0.28821		Errfi1	-1.43343	5.29927	2.19159	0.142783	0.754049
																															Cdc42se1	1.84417	5.13385	3.87168	0.0528464	0.28821		Gphn	1.25616	6.21035	2.19136	0.142804	0.754049
																															Gdap1l1	-1.5478	7.12926	3.87108	0.0528643	0.28821		Rhobtb2	1.29537	4.75183	2.18988	0.142938	0.754049
																															Cyth3	-1.79743	5.90212	3.87072	0.0528753	0.28821		Rpa1	1.5842	5.42794	2.18796	0.143111	0.754049
																															Glul	1.57457	6.03793	3.86942	0.0529139	0.28821		Ints2	-1.42415	4.87925	2.18723	0.143176	0.754049
																															Mtcl1	1.42886	5.96632	3.86878	0.0529333	0.28821		Magee1	1.03184	7.63661	2.18636	0.143254	0.754049
																															Thumpd1	-1.97375	6.40624	3.86589	0.0530195	0.288406		Trpc3	1.57886	5.92308	2.18615	0.143273	0.754049
																															Mzt2	1.95216	4.51126	3.86491	0.0530489	0.288406		Matk	1.23107	6.37179	2.18597	0.14329	0.754049
																															Mesd	1.89253	6.71392	3.86284	0.053111	0.288527		Rpl13a	0.697234	8.19951	2.18435	0.143436	0.754049
																															Syp	1.03408	8.28417	3.86045	0.0531829	0.288702		Lysmd4	-1.6618	4.34774	2.18387	0.14348	0.754049
																															Coq7	1.51576	6.47368	3.85485	0.0533513	0.289292		Dnm1l	0.940571	7.58917	2.18297	0.143561	0.754049
																															Irak1	-1.59418	5.29813	3.85329	0.0533984	0.289292		Tmed5	1.33441	5.21674	2.18188	0.14366	0.754049
																															Ap5z1	-1.90905	4.45925	3.85272	0.0534156	0.289292		Abcc1	1.43162	4.6243	2.18085	0.143753	0.754049
																															Snapc5	2.04471	5.27564	3.85154	0.0534514	0.289292		Psmc6	-1.01189	8.04912	2.18007	0.143824	0.754049
																															Tmsb10	0.628839	9.69002	3.84912	0.0535244	0.289471		Chuk	-1.25022	6.08426	2.17846	0.143969	0.754049
																															Syt11	0.866303	9.33302	3.84718	0.0535832	0.289573		Lrp10	-1.60798	4.76499	2.17623	0.144172	0.754049
																															Rab33a	1.7116	6.04184	3.83871	0.0538405	0.290211		Slc35b4	-1.64706	5.79958	2.17098	0.14465	0.754049
																															Wdr26	-1.46305	6.43271	3.83841	0.0538498	0.290211		Magi1	-1.17416	6.29878	2.17096	0.144652	0.754049
																															Alad	1.73434	6.52771	3.83785	0.0538667	0.290211		Brap	1.27548	4.3331	2.17081	0.144666	0.754049
																															Cd81	-1.21224	8.25436	3.83777	0.0538693	0.290211		Rexo2	1.19184	6.42283	2.17067	0.144679	0.754049
																															Neto1	-1.94354	6.31523	3.83671	0.0539014	0.290211		Zfp335	1.58892	5.08011	2.1691	0.144822	0.754049
																															Pithd1	1.62134	7.19729	3.83446	0.0539702	0.290365		Fxr1	-1.30325	5.50328	2.1676	0.144959	0.754049
																															Slc30a5	1.59843	5.26847	3.82327	0.0543132	0.29193		H3f3b	0.471035	11.1425	2.16723	0.144993	0.754049
																															Eif4a2	0.907507	8.64719	3.82234	0.0543417	0.29193		Bzw1	-0.668201	9.3229	2.16675	0.145037	0.754049
																															Btf3	1.09367	8.15558	3.8183	0.0544663	0.292383		Elob	0.676777	8.78979	2.16562	0.145141	0.754049
																															Rfx7	0.97461	7.80072	3.81425	0.0545913	0.292674		Dlg4	-1.10673	4.65795	2.16263	0.145415	0.754049
																															Ctsf	1.63831	6.23556	3.81386	0.0546032	0.292674		Meis3	-1.24928	5.90243	2.16239	0.145437	0.754049
																															Spred2	-1.91237	4.68999	3.81221	0.0546544	0.292674		Nfyb	1.65964	5.04153	2.1601	0.145647	0.754049
																															Klhl20	1.13972	5.91911	3.81131	0.0546821	0.292674		Man2c1	-1.36095	5.31713	2.15981	0.145674	0.754049
																															Cdh10	-2.00019	5.20343	3.80584	0.0548519	0.293208		U2surp	-1.19894	6.71156	2.15958	0.145695	0.754049
																															Vps52	-1.6448	5.95467	3.80549	0.0548628	0.293208		Atp9a	-0.886442	8.03089	2.15753	0.145883	0.754049
																															Snw1	-1.82211	5.52076	3.79652	0.0551423	0.294485		Eif3a	-0.942807	7.40325	2.15739	0.145897	0.754049
																															Rbfa	1.69236	6.12818	3.79123	0.055308	0.295152		Mtln	-1.40342	5.03727	2.15657	0.145972	0.754049
																															Klhl2	1.61014	6.17219	3.78778	0.0554163	0.295225		Atp5l	-0.537321	8.55174	2.15536	0.146084	0.754049
																															Tgs1	1.72615	5.00352	3.78722	0.0554337	0.295225		Lsm5	1.46253	4.82956	2.15435	0.146177	0.754049
																															Cend1	-1.51151	6.68797	3.7869	0.0554439	0.295225		Rps15a	0.782684	7.66568	2.15159	0.146432	0.754049
																															Mmachc	-1.523	5.1649	3.78245	0.0555841	0.295755		Arl5a	1.03117	7.69859	2.15006	0.146574	0.754049
																															Anp32b	1.73719	6.51673	3.77403	0.0558502	0.29632		Psmc4	0.740387	8.43027	2.14775	0.146788	0.754049
																															Myo7a	-2.19989	4.315	3.7735	0.0558668	0.29632		Soga1	-1.6037	4.28569	2.1463	0.146923	0.754049
																															Sv2a	0.99601	7.52929	3.77341	0.0558698	0.29632		Calm3	-0.759826	8.65853	2.14542	0.147005	0.754049
																															Fbxo34	1.8054	6.83278	3.77269	0.0558925	0.29632		Gtf2h2	-1.26681	6.19166	2.13961	0.147546	0.754049
																															Ndufb10	1.10251	7.7819	3.77262	0.0558947	0.29632		App	0.620163	9.26307	2.13941	0.147565	0.754049
																															Tmem38b	1.00465	7.61766	3.76846	0.0560268	0.296803		Ncbp2	1.4719	5.41442	2.13841	0.147658	0.754049
																															Eif2b4	1.45216	6.76972	3.76564	0.0561167	0.296857		Fech	-1.56471	5.15823	2.13806	0.147691	0.754049
																															Dhx15	-1.4634	6.82155	3.76526	0.0561288	0.296857		Rictor	-1.32315	6.46579	2.13748	0.147745	0.754049
																															Gm44715	1.44185	4.38697	3.76233	0.0562223	0.296857		Mtx3	1.6622	4.41005	2.13658	0.147829	0.754049
																															Sirt3	-1.69412	6.20142	3.76185	0.0562376	0.296857		Kmt2d	1.17402	4.92648	2.13633	0.147852	0.754049
																															Pgpep1	1.14951	6.25531	3.76136	0.0562531	0.296857		Tmem135	1.30057	5.658	2.13505	0.147972	0.754049
																															Gnb4	-1.63294	6.21329	3.76043	0.0562828	0.296857		Zfhx2	-1.27715	4.82663	2.1349	0.147986	0.754049
																															Tmem128	1.61236	6.48536	3.75841	0.0563475	0.296982		Kcnab2	1.5577	4.11367	2.13353	0.148115	0.754049
																															Lemd2	-1.68684	4.78185	3.75661	0.0564052	0.297051		Ina	-0.882683	8.18802	2.133	0.148164	0.754049
																															Slc4a3	-1.49942	6.42362	3.75544	0.0564426	0.297051		Manf	1.22895	6.55276	2.13286	0.148178	0.754049
																															Fam207a	1.95935	5.4849	3.75218	0.0565472	0.297209		Slc31a1	1.55581	4.83021	2.13191	0.148267	0.754049
																															Gtf3a	-1.8593	6.12805	3.75195	0.0565547	0.297209		Wdr13	1.12168	6.84654	2.13177	0.14828	0.754049
																															Pde2a	1.33558	7.77605	3.74863	0.0566614	0.297383		Pex1	-1.30177	4.13252	2.1311	0.148343	0.754049
																															Dirc2	-1.61491	6.24501	3.74711	0.0567102	0.297383		Gse1	-1.59574	4.27485	2.12937	0.148505	0.754049
																															Atxn7l2	-2.00608	4.14564	3.74593	0.0567483	0.297383		Igf1r	1.48975	5.60278	2.12814	0.148621	0.754049
																															Camk2a	-1.65454	5.7894	3.74477	0.0567859	0.297383		Rem2	1.35121	6.96139	2.12793	0.148641	0.754049
																															Selenos	-1.6063	6.34735	3.74378	0.0568177	0.297383		Wdr45b	1.15278	6.82702	2.12674	0.148753	0.754049
																															Smg9	-1.85812	5.36846	3.74328	0.0568339	0.297383		Ppp6r2	1.22073	5.61386	2.12537	0.148882	0.754049
																															Vti1b	1.15203	8.16741	3.73879	0.056979	0.297927		Ubxn4	-1.2036	6.43674	2.12457	0.148957	0.754049
																															Olfr539	-1.96979	4.19249	3.73428	0.0571254	0.298274		Arpp19	0.90158	7.85868	2.1237	0.14904	0.754049
																															Arpc1a	1.23216	7.39974	3.73421	0.0571277	0.298274		Btbd8	-1.49272	5.18898	2.12026	0.149365	0.754049
																															Scyl1	1.73994	6.32976	3.73209	0.0571966	0.298328		Pcgf3	1.31092	5.75083	2.11742	0.149634	0.754049
																															Lrp11	-1.5055	7.3475	3.73136	0.0572203	0.298328		Slc4a7	1.39637	5.41766	2.11681	0.149692	0.754049
																															Mrpl30	1.18947	7.29247	3.72748	0.0573465	0.298635		Agtpbp1	-1.12284	6.37777	2.11442	0.149919	0.754049
																															Adora1	-1.92556	5.90423	3.72702	0.0573616	0.298635		Zfp61	1.52838	5.09343	2.11428	0.149933	0.754049
																															Slc4a1ap	1.77026	4.63834	3.72325	0.0574848	0.299024		Ppp4r3a	-1.16427	6.66101	2.11346	0.15001	0.754049
																															Atp6v1d	1.24023	8.18385	3.7222	0.057519	0.299024		Nop53	1.10878	7.02462	2.11079	0.150264	0.754049
																															Ncoa3	1.58552	6.75738	3.71906	0.0576219	0.299324		Gabarapl2	0.819562	8.16998	2.10944	0.150394	0.754049
																															Xkrx	1.48787	5.22061	3.71792	0.0576593	0.299324		Pmpcb	-1.50137	4.80338	2.10934	0.150403	0.754049
																															Dalrd3	1.34218	6.74506	3.71294	0.0578228	0.299958		Porcn	-1.44926	5.95568	2.10886	0.150449	0.754049
																															Gabra5	-1.28869	7.89109	3.70952	0.0579356	0.300328		Tspyl3	1.77952	6.42826	2.11351	0.150634	0.754049
																															Nsmce1	-1.99718	5.40846	3.70104	0.058216	0.300632		Isoc1	1.42961	5.25349	2.10691	0.150635	0.754049
																															Rtca	1.42252	6.67263	3.70054	0.0582324	0.300632		Arl4d	-1.46216	5.58249	2.10646	0.150678	0.754049
																															Ireb2	-1.48371	5.74332	3.69997	0.0582513	0.300632		Micu2	-1.56849	5.03724	2.10601	0.150721	0.754049
																															Vamp4	-1.65033	6.31936	3.69874	0.0582923	0.300632		Ccdc88a	1.09156	6.6668	2.10474	0.150843	0.754049
																															Mrps35	-2.01117	5.87012	3.69763	0.0583291	0.300632		Tmem234	0.992694	6.78273	2.10442	0.150874	0.754049
																															Arhgef4	-1.82384	5.53688	3.69753	0.0583325	0.300632		Adrm1	0.877457	7.80834	2.10358	0.150954	0.754049
																															Tmem229b	-1.77896	6.26359	3.6956	0.0583964	0.300632		Yipf6	1.52944	4.92454	2.10329	0.150982	0.754049
																															Bscl2	-1.56282	6.20905	3.69514	0.0584117	0.300632		Ankrd12	0.900819	7.55386	2.10268	0.15104	0.754049
																															Xpo6	1.66237	6.43165	3.69431	0.0584396	0.300632		Arhgap35	1.16505	5.80354	2.10173	0.151131	0.754049
																															Lpl	1.21858	8.65699	3.69374	0.0584582	0.300632		Fchsd2	1.12078	6.05963	2.10065	0.151235	0.754049
																															Depdc5	-2.07231	5.04181	3.69174	0.0585249	0.300632		Fermt2	1.32378	5.12378	2.09977	0.151319	0.754049
																															Zfp260	0.953537	7.24424	3.69012	0.0585792	0.300632		Gpr27	1.31841	6.11566	2.09937	0.151358	0.754049
																															Gm47626	1.34756	5.18809	3.68926	0.0586076	0.300632		Extl3	1.55648	5.08687	2.09914	0.15138	0.754049
																															Sgta	-1.14519	8.47762	3.68846	0.0586345	0.300632		Mtcl1	-1.13773	6.14463	2.0964	0.151643	0.754049
																															Dpysl2	0.619202	9.80393	3.68488	0.0587543	0.300632		Kcmf1	-1.30169	5.756	2.09631	0.151652	0.754049
																															Slc25a36	-1.24507	6.16192	3.68384	0.058789	0.300632		Stk40	1.35209	5.12511	2.09587	0.151694	0.754049
																															Srsf4	1.61545	6.72578	3.68249	0.0588342	0.300632		Tmem242	1.31349	5.39294	2.09548	0.151732	0.754049
																															Zxdc	2.24546	5.78202	3.68102	0.0588837	0.300632		Ttc28	-1.39529	5.43024	2.09326	0.151947	0.754239
																															Odr4	-1.85519	6.84211	3.68101	0.058884	0.300632		Psmc1	-0.733404	8.39333	2.09286	0.151985	0.754239
																															Rbfox3	1.21138	7.36385	3.68001	0.0589176	0.300632		Rnf11	0.813507	8.15661	2.08747	0.152507	0.755609
																															Atpaf2	-1.90969	5.86113	3.67972	0.0589272	0.300632		Apmap	-1.52253	4.62935	2.0871	0.152543	0.755609
																															Taf13	-1.79724	5.40177	3.67843	0.0589707	0.300632		Lime1	-1.60614	4.80751	2.08627	0.152623	0.755609
																															Plaa	1.40968	6.13254	3.67825	0.0589768	0.300632		Efhd2	1.36366	5.67491	2.08444	0.152801	0.755609
																															Foxp1	1.39462	7.49636	3.67786	0.0589897	0.300632		Ctps	-1.38701	5.79622	2.08397	0.152846	0.755609
																															Samd14	-1.49253	6.5025	3.67477	0.0590939	0.300951		Erp44	1.26213	6.95603	2.08282	0.152959	0.755609
																															Mturn	-1.42298	6.95045	3.67277	0.0591611	0.301082		Ralbp1	1.64608	4.37023	2.08124	0.153113	0.755609
																															Sun1	1.65242	5.85505	3.66921	0.0592813	0.301482		Pip5k1a	-1.57626	5.19305	2.08098	0.153138	0.755609
																															Dip2c	1.60611	5.88921	3.66743	0.0593415	0.301576		Fyn	-0.785666	8.04897	2.0792	0.153311	0.755609
																															Lamtor1	1.41257	6.67316	3.66191	0.0595286	0.302163		Zscan21	-1.44192	5.34206	2.07895	0.153335	0.755609
																															Tmub1	-2.08985	5.3573	3.66157	0.0595403	0.302163		Cadps	-0.861822	7.95105	2.07478	0.153743	0.755893
																															Trrap	1.39672	6.67255	3.65889	0.0596315	0.302414		Socs7	-1.31943	4.76327	2.0747	0.153751	0.755893
																															Pick1	-1.70607	4.84145	3.6528	0.0598389	0.303009		Arf6	1.2641	6.73725	2.07407	0.153812	0.755893
																															Trappc11	-1.73091	5.14343	3.65186	0.0598711	0.303009		1810030O07Rik	-1.49962	5.28073	2.07397	0.153823	0.755893
																															Noa1	-1.57409	5.45377	3.65177	0.0598742	0.303009		Pmm1	0.949259	7.59101	2.07165	0.15405	0.756022
																															Vezt	-1.40552	6.67247	3.6466	0.0600513	0.30314		Gm5641	1.73673	5.52861	2.0715	0.154064	0.756022
																															E4f1	-1.95316	4.69804	3.64566	0.0600835	0.30314		Zdhhc16	-1.3631	5.76923	2.06629	0.154577	0.758008
																															Asl	0.896807	7.89228	3.64543	0.0600912	0.30314		Traf3	1.56914	5.20143	2.06426	0.154777	0.758187
																															Slc35e3	1.80857	4.76586	3.64505	0.0601044	0.30314		Zfp28	-1.62149	4.85255	2.0632	0.154882	0.758187
																															Cyb5a	1.61885	6.11948	3.6449	0.0601093	0.30314		Myo5a	-0.998461	7.56175	2.06264	0.154937	0.758187
																															Rnaseh2b	1.9138	4.8577	3.64143	0.0602287	0.303141		Spout1	-1.16562	6.70383	2.05959	0.155239	0.759137
																															Ttc13	-1.87939	5.87448	3.64135	0.0602315	0.303141		Arl16	-1.58183	4.67406	2.05787	0.155409	0.759185
																															Stx17	-2.11479	4.1528	3.64057	0.0602582	0.303141		Tbc1d19	-1.46568	5.41489	2.05553	0.15564	0.759185
																															Hars2	-1.97075	5.9295	3.64003	0.0602768	0.303141		Ell	-1.48928	5.08925	2.05408	0.155784	0.759185
																															Sfxn3	1.36118	7.16117	3.63721	0.0603739	0.303232		Gdi1	0.484332	9.92172	2.05372	0.15582	0.759185
																															Cdc5l	1.63312	5.95966	3.63708	0.0603786	0.303232		Max	1.5279	4.89692	2.05132	0.156059	0.759185
																															Dhx9	-1.50526	5.01275	3.63151	0.0605708	0.303842		Ncln	1.29985	5.88238	2.0513	0.156061	0.759185
																															Pde4b	-2.1066	5.79521	3.63097	0.0605896	0.303842		Slc35e1	-1.46187	4.67498	2.04889	0.156301	0.759185
																															Rps6	-0.924163	8.70922	3.62992	0.0606258	0.303842		Tada1	-1.31667	6.05623	2.04769	0.156421	0.759185
																															Mtdh	1.27823	7.35733	3.62135	0.0609235	0.30489		Lsm6	1.16699	6.64918	2.04443	0.156748	0.759185
																															Ppp1r14c	1.56188	7.13746	3.62044	0.0609554	0.30489		Kmt2c	1.31777	5.49445	2.04384	0.156806	0.759185
																															Med1	1.21006	6.17618	3.62027	0.0609611	0.30489		Cck	-0.921906	8.10285	2.04263	0.156927	0.759185
																															Tmem50a	1.25561	6.91794	3.61801	0.0610401	0.305057		Rdx	1.22352	6.75845	2.04192	0.156998	0.759185
																															Nucks1	1.18552	6.45296	3.61578	0.0611178	0.305057		Clstn2	-1.21793	6.30467	2.04159	0.157031	0.759185
																															Exoc6b	-1.80924	6.58609	3.61431	0.0611695	0.305057		Ralgapa2	-1.25768	4.34928	2.04156	0.157035	0.759185
																															Arpc5l	1.17943	7.18515	3.61331	0.0612041	0.305057		Iars2	-1.39131	4.95216	2.04122	0.157069	0.759185
																															Lsm11	-1.38289	6.8196	3.61322	0.0612075	0.305057		Uchl1	0.554241	9.25316	2.04046	0.157145	0.759185
																															Gpn1	-1.39538	6.02547	3.61105	0.0612836	0.305057		Cnrip1	-0.707798	8.36822	2.03897	0.157295	0.759185
																															Ublcp1	1.76654	4.84387	3.60975	0.061329	0.305057		Sbds	-1.47017	5.40108	2.03847	0.157345	0.759185
																															Atp6v1a	1.07385	7.97787	3.60856	0.0613707	0.305057		Plppr4	-0.987533	7.08697	2.03835	0.157357	0.759185
																															Cep63	-1.67403	4.76875	3.60735	0.0614133	0.305057		Vamp7	-1.33708	5.40665	2.03779	0.157413	0.759185
																															Phc2	-1.78485	5.24682	3.60497	0.0614971	0.305057		Tox4	-1.21215	6.43063	2.03491	0.157703	0.759185
																															Tgfb3	1.98943	5.55756	3.60359	0.0615455	0.305057		Dnaja3	1.57165	6.30233	2.03307	0.157889	0.759185
																															Cand1	1.383	6.44038	3.60197	0.0616025	0.305057		Gstz1	-1.3571	6.02406	2.03266	0.15793	0.759185
																															Phb2	-1.13805	7.57285	3.60189	0.0616053	0.305057		Rps8	0.696138	8.22822	2.03179	0.158019	0.759185
																															Ptges3	0.924133	7.89553	3.59986	0.0616768	0.305057		Mpc2	0.835595	7.91113	2.03176	0.158022	0.759185
																															Tox2	1.51808	6.62555	3.5996	0.0616862	0.305057		Pole4	-0.87687	7.51934	2.03037	0.158162	0.759185
																															B4galt5	-1.7287	5.18975	3.59833	0.0617312	0.305057		Parp11	1.47545	4.53983	2.02902	0.158299	0.759185
																															Yars2	-2.28744	5.09356	3.59797	0.0617436	0.305057		Tiprl	0.978531	7.83423	2.02805	0.158397	0.759185
																															Atp1b2	1.43008	5.99418	3.59771	0.0617528	0.305057		Tef	1.45585	5.55398	2.02726	0.158476	0.759185
																															Utp4	1.8439	5.47081	3.59654	0.0617943	0.305057		Slc6a6	1.03533	6.70991	2.02715	0.158488	0.759185
																															Npc2	-1.49001	6.37307	3.59283	0.0619255	0.305497		Kcnq2	-1.01704	7.09723	2.02494	0.158712	0.759743
																															Serpinb6a	-1.8951	5.19427	3.59056	0.0620061	0.305686		Ylpm1	1.51928	5.2286	2.01876	0.159341	0.761249
																															Shd	-1.61211	6.48208	3.58776	0.0621056	0.305968		Txn2	0.901016	7.63602	2.01789	0.15943	0.761249
																															Ankrd11	1.03694	7.75044	3.58316	0.0622695	0.306387		Mprip	1.01173	7.3406	2.01767	0.159452	0.761249
																															Armc5	2.06477	4.77099	3.58251	0.0622927	0.306387		Hsf2	1.18601	5.19559	2.0176	0.15946	0.761249
																															Mrps25	1.66322	6.20379	3.58182	0.0623174	0.306387		Cbln4	1.59509	5.39388	2.01498	0.159727	0.761713
																															Ryr3	-1.84566	4.93603	3.57989	0.0623863	0.306518		Nipsnap1	1.22304	6.73321	2.01453	0.159773	0.761713
																															Abce1	1.29619	7.28048	3.57416	0.0625912	0.307316		Slco3a1	-1.44171	5.38929	2.01225	0.160006	0.762307
																															Wars	-1.61384	6.90475	3.5704	0.0627262	0.30777		Poglut1	-1.28859	4.82705	2.00845	0.160397	0.762934
																															C1qbp	1.29229	7.77448	3.56717	0.0628427	0.307826		Nsmce2	1.56055	5.40087	2.00675	0.160572	0.762934
																															Zdhhc14	1.68757	5.55902	3.56703	0.0628478	0.307826		Mthfd1	-1.41203	4.78424	2.00576	0.160673	0.762934
																															Arid4a	1.7336	4.61511	3.56654	0.0628654	0.307826		Zfp580	-1.24069	5.66055	2.00472	0.160781	0.762934
																															Mfap1b	-1.61104	5.89529	3.5648	0.0629279	0.307826		Ccnl2	1.10496	6.76242	2.00422	0.160832	0.762934
																															Rab1a	1.00196	8.30081	3.56342	0.0629777	0.307826		Camsap3	1.46337	5.72692	2.00374	0.160882	0.762934
																															Pygo2	1.83682	5.79651	3.56302	0.0629924	0.307826		Snrpb2	1.09862	6.95119	2.00359	0.160897	0.762934
																															Akt1	-1.37173	7.03538	3.55798	0.0631746	0.307911		Babam2	-1.39411	4.65708	2.00169	0.161093	0.762975
																															Oscp1	1.56255	4.97099	3.55786	0.0631788	0.307911		Bysl	-1.37018	5.78244	1.99954	0.161315	0.762975
																															Cdc34	1.61073	4.66748	3.55681	0.0632169	0.307911		Paxbp1	-1.11273	6.73792	1.999	0.161372	0.762975
																															Pop4	-1.72413	5.46746	3.55621	0.0632386	0.307911		Tdp2	1.43494	5.84997	1.99783	0.161493	0.762975
																															Dnajc6	1.56727	5.56237	3.55604	0.0632449	0.307911		Fkrp	-1.39654	5.73472	1.99778	0.161498	0.762975
																															Myg1	-1.84276	4.95338	3.555	0.0632827	0.307911		Trio	-1.05481	5.84154	1.99721	0.161557	0.762975
																															Fam173a	1.78495	5.08909	3.55423	0.0633105	0.307911		Vstm2b	-1.04591	6.81112	1.99605	0.161678	0.763031
																															Serp2	1.19804	7.56851	3.55262	0.0633689	0.307911		Prelid3a	-1.32177	6.79757	1.99125	0.162176	0.763591
																															Ei24	1.354	6.11955	3.54907	0.0634983	0.307911		Mras	-1.4213	5.29304	1.99064	0.162239	0.763591
																															Atad3a	1.52779	5.81139	3.54894	0.0635028	0.307911		Sept3	0.680174	8.71265	1.9892	0.16239	0.763591
																															Mcu	1.53949	5.07114	3.54801	0.0635369	0.307911		Trpc6	-1.54344	5.8369	1.98898	0.162413	0.763591
																															Pde3b	1.55611	4.74682	3.54714	0.0635687	0.307911		Zmym4	1.52436	5.38875	1.98887	0.162425	0.763591
																															Sel1l	1.25707	7.05213	3.54605	0.0636084	0.307911		Cyb5r4	1.31736	5.95319	1.98556	0.16277	0.763591
																															Yaf2	1.29361	6.65936	3.54361	0.0636976	0.307911		Mau2	1.32398	5.88031	1.98443	0.162888	0.763591
																															Mrpl53	1.73063	6.21623	3.54287	0.0637246	0.307911		Elmod1	-0.985097	7.70718	1.98423	0.162909	0.763591
																															Dpp9	-1.69266	4.58421	3.54284	0.0637258	0.307911		Vmn2r76	-0.964703	5.79308	1.98287	0.163051	0.763591
																															Golm1	1.4882	6.74844	3.54266	0.063732	0.307911		Bmpr1a	1.56274	4.53688	1.98285	0.163053	0.763591
																															Tmem205	-1.86725	5.34447	3.54109	0.0637897	0.307984		Sh3bp5l	1.54367	5.5452	1.98127	0.163219	0.763591
																															Purb	-1.51747	6.14177	3.53878	0.0638743	0.308145		Fuca2	-1.49264	4.92507	1.97979	0.163374	0.763591
																															Plppr1	-1.69485	6.8067	3.53786	0.063908	0.308145		Adgrl2	1.13887	7.05782	1.97873	0.163486	0.763591
																															Mtfr1l	1.19276	8.25879	3.53524	0.0640042	0.308228		Cdc42	-0.544371	10.1008	1.97827	0.163534	0.763591
																															Cacnb3	1.49197	6.98617	3.53507	0.0640104	0.308228		Xiap	1.66259	4.66951	1.97689	0.163679	0.763591
																															C2cd5	-1.89836	5.48667	3.53309	0.0640834	0.308375		Adgrb1	-1.33164	4.97225	1.97634	0.163737	0.763591
																															Vmn1r218	1.21926	4.62327	3.53158	0.0641389	0.308396		Blvra	1.52688	4.79049	1.97575	0.163799	0.763591
																															Foxp2	1.21033	4.98157	3.53066	0.0641729	0.308396		Ice1	-1.16772	6.83731	1.97506	0.163872	0.763591
																															Med27	1.90605	6.05233	3.52823	0.0642625	0.308622		Rmc1	-1.33484	5.70057	1.97396	0.163988	0.763591
																															Nsmf	-1.14817	8.12242	3.52589	0.0643486	0.308831		Fbxo22	-1.18551	6.73087	1.97365	0.164021	0.763591
																															Rplp1	0.734107	8.48753	3.52262	0.0644696	0.309024		Rnf20	-1.28356	5.15243	1.97312	0.164077	0.763591
																															Zmym5	-1.5659	5.67009	3.5225	0.0644742	0.309024		Tub	-0.950656	7.43602	1.97099	0.164302	0.764054
																															Tpt1	0.69528	8.7676	3.52018	0.06456	0.309089		Dop1b	1.32101	5.46569	1.9695	0.164459	0.764054
																															Plekha6	1.91364	4.86628	3.51935	0.0645911	0.309089		Lats1	-1.32371	5.15667	1.9686	0.164555	0.764054
																															Cdip1	-1.18669	7.33646	3.51868	0.0646158	0.309089		Sh3kbp1	1.3484	5.11194	1.96807	0.164611	0.764054
																															N4bp2	1.55685	4.60613	3.50933	0.0649638	0.310549		Tmem178	1.16525	7.11024	1.9653	0.164904	0.76491
																															Pcnp	1.26932	7.50326	3.5067	0.0650624	0.310683		Cdkl3	-1.45625	4.8066	1.96305	0.165144	0.765517
																															Dhx40	1.71291	5.82505	3.50615	0.0650828	0.310683		Ptov1	0.656467	8.82409	1.96089	0.165373	0.765834
																															Plxna1	-1.51837	6.50156	3.50515	0.0651204	0.310683		Rasgef1b	1.33189	5.66982	1.96036	0.16543	0.765834
																															Coa7	-1.92142	5.05536	3.50345	0.065184	0.310716		Sf3b6	0.973079	6.89127	1.95783	0.165699	0.766577
																															Zmynd8	1.38561	5.78219	3.50141	0.0652603	0.310716		Pde3b	1.3763	4.41058	1.95573	0.165923	0.766767
																															Dock4	-1.5896	5.35012	3.49752	0.0654066	0.310716		Flcn	-1.4107	6.20388	1.95541	0.165958	0.766767
																															Npdc1	1.11666	8.3303	3.49569	0.0654756	0.310716		Ngdn	1.49457	4.97029	1.95063	0.16647	0.768628
																															Rnf145	-1.6512	6.17562	3.49408	0.0655361	0.310716		Ndufc2	0.596947	8.72408	1.94654	0.16691	0.769222
																															Ctcfl	1.15307	4.16405	3.49324	0.0655678	0.310716		Zbtb41	-1.43231	4.26728	1.9453	0.167043	0.769222
																															Maf	1.18718	6.52795	3.49278	0.0655854	0.310716		Trim32	-0.966705	7.21537	1.94518	0.167056	0.769222
																															Taf11	-1.78928	5.06806	3.49214	0.0656094	0.310716		Tcf4	-0.456186	10.5807	1.9445	0.16713	0.769222
																															Ntmt1	1.59017	6.88404	3.4913	0.0656413	0.310716		Coq5	-1.26127	5.37379	1.94435	0.167146	0.769222
																															Lrfn5	-1.68911	5.3814	3.49093	0.0656549	0.310716		Cnih2	-0.570135	8.88399	1.94171	0.16743	0.769474
																															Grwd1	1.65922	6.37395	3.49076	0.0656614	0.310716		Smurf2	-1.43666	5.1112	1.94106	0.167501	0.769474
																															Rps3	0.796651	9.01435	3.49043	0.0656741	0.310716		Gabrb2	-1.43739	4.77886	1.93998	0.167618	0.769474
																															Cops2	-1.50741	6.75734	3.48998	0.065691	0.310716		Ier3ip1	0.877373	7.24969	1.93979	0.167639	0.769474
																															Bcat1	1.36128	6.55513	3.48902	0.0657275	0.310716		Smdt1	0.817109	7.48158	1.93828	0.167802	0.769676
																															Palm	1.14507	7.6932	3.48403	0.0659162	0.310935		Abcf3	-1.22275	6.23357	1.93736	0.167901	0.769676
																															Prrc2c	1.23419	7.05531	3.4833	0.065944	0.310935		Atp6v1c1	0.954487	8.09324	1.93525	0.168131	0.769756
																															Mtmr1	-1.69281	4.42684	3.47957	0.0660857	0.310935		Kdm4c	-1.49361	5.19372	1.93394	0.168273	0.769756
																															Grip2	0.835622	7.91567	3.47827	0.0661352	0.310935		Rhbdl1	1.3332	5.7237	1.9337	0.168299	0.769756
																															Pygo1	-1.65819	5.52467	3.47788	0.0661502	0.310935		Uba52	0.673835	8.67255	1.93317	0.168357	0.769756
																															Ctss	-1.66803	4.39341	3.47697	0.0661848	0.310935		Prr3	-1.02827	7.34109	1.92751	0.168973	0.772071
																															Slit1	-2.25562	5.22685	3.47609	0.0662182	0.310935		Chrm1	1.37678	4.41634	1.92637	0.169098	0.772142
																															Usp33	-1.37381	6.66299	3.47566	0.0662346	0.310935		2610008E11Rik	1.26311	5.75385	1.92186	0.169592	0.772743
																															Vezf1	-1.55813	5.04457	3.47491	0.0662634	0.310935		Celf5	1.11095	5.42483	1.9189	0.169917	0.772743
																															Kcnc1	1.33622	5.23026	3.47479	0.066268	0.310935		Rps12-ps3	1.2544	5.89984	1.91886	0.169921	0.772743
																															Cdc40	-1.71059	4.91118	3.47449	0.0662794	0.310935		Ccdc120	1.52228	5.4844	1.91417	0.170437	0.772743
																															Unc5c	1.32608	5.74986	3.47425	0.0662887	0.310935		Tmx1	-1.15335	6.42597	1.9138	0.170478	0.772743
																															Auts2	1.16291	6.31949	3.47092	0.0664159	0.31133		Arfgef1	-1.14881	4.6588	1.9136	0.1705	0.772743
																															Skiv2l	1.65103	5.1986	3.46938	0.0664748	0.311405		Rlf	1.4802	4.72151	1.9119	0.170688	0.772743
																															Cog1	-1.94792	6.05059	3.46704	0.0665644	0.311623		Fam13c	1.28888	6.06133	1.9108	0.170809	0.772743
																															Tank	-1.90203	4.48838	3.46466	0.0666556	0.311653		Rcl1	1.55288	5.79445	1.91044	0.17085	0.772743
																															Cmc1	1.78838	4.74048	3.46463	0.0666568	0.311653		Trim44	0.977855	7.05773	1.90978	0.170923	0.772743
																															Psma5	-1.27065	7.42284	3.46142	0.0667803	0.311656		Aamp	-0.788399	8.31342	1.90959	0.170943	0.772743
																															Rtl6	1.77912	6.12389	3.46127	0.0667862	0.311656		Gapvd1	-1.03981	6.5888	1.9069	0.171242	0.772743
																															Aamp	-1.1888	7.74265	3.46126	0.0667864	0.311656		Asb13	1.32425	5.1292	1.90554	0.171392	0.772743
																															Tiprl	1.27668	6.94784	3.45905	0.0668716	0.311683		Atg9a	-1.02683	6.28933	1.90322	0.17165	0.772743
																															Slc17a7	-1.76933	4.81353	3.45888	0.0668783	0.311683		Pex14	-1.29175	5.82357	1.90251	0.171729	0.772743
																															Fabp5	0.763326	9.21092	3.45427	0.0670563	0.312254		Galntl6	1.08342	5.47307	1.90215	0.171769	0.772743
																															Tmco3	-1.51695	4.16975	3.45257	0.0671218	0.312254		Rps12l1	1.32056	5.3764	1.9019	0.171797	0.772743
																															Gmfb	1.18631	7.70903	3.45236	0.06713	0.312254		Eid2b	1.47724	5.96016	1.90035	0.17197	0.772743
																															Alkbh8	1.53862	6.25907	3.44791	0.0673025	0.312855		Ndufa10	-0.839601	7.72606	1.90019	0.171987	0.772743
																															Ccdc85b	-1.78796	5.6464	3.44451	0.0674345	0.313268		Ccnl1	-1.13842	6.82311	1.89815	0.172215	0.772743
																															Mrps30	-1.7399	5.29946	3.43769	0.0677005	0.31401		Rtcb	-1.04138	7.78676	1.89815	0.172216	0.772743
																															Zscan18	-1.85737	5.1619	3.43741	0.0677114	0.31401		Trank1	1.32286	5.87312	1.89768	0.172268	0.772743
																															Cab39l	-1.68346	4.29115	3.43708	0.0677242	0.31401		Lrp12	1.55991	5.47885	1.8966	0.172388	0.772743
																															Gm47355	1.39034	4.56644	3.4354	0.0677898	0.314113		Fam98c	1.36342	5.52499	1.89581	0.172477	0.772743
																															Med26	1.76166	4.91553	3.43336	0.0678698	0.314238		Ostc	-1.06471	6.83865	1.89552	0.17251	0.772743
																															Fam241b	-1.75578	4.39893	3.4325	0.0679034	0.314238		Kctd2	-1.3298	5.88395	1.89473	0.172598	0.772743
																															Vps9d1	-1.53907	4.96554	3.43001	0.0680013	0.314377		Rcn1	1.64719	5.69843	1.89388	0.172693	0.772743
																															Zfp61	-1.79936	5.40219	3.42952	0.0680203	0.314377		Ppia	0.350981	11.8996	1.89295	0.172797	0.772743
																															Zfp821	-1.57047	6.51039	3.42576	0.0681683	0.31486		mt-Nd3	-0.776985	7.60528	1.89144	0.172966	0.772743
																															Edrf1	-1.97449	4.18818	3.42005	0.0683935	0.315699		Trim27	-1.36051	6.07388	1.89065	0.173055	0.772743
																															Pspc1	-1.63859	5.73259	3.41725	0.0685041	0.315861		Ercc6	1.4386	4.7923	1.88972	0.17316	0.772743
																															Rpa1	-1.58149	5.49844	3.41695	0.0685158	0.315861		Epb41l1	1.1274	6.51809	1.88885	0.173258	0.772743
																															Uqcr11	0.825368	8.33548	3.41378	0.0686415	0.31624		Nelfa	-1.39928	5.59026	1.88876	0.173267	0.772743
																															Bloc1s4	-1.83921	4.88942	3.41036	0.0687772	0.316632		Stoml2	1.12127	6.87289	1.88836	0.173312	0.772743
																															Rps6kb2	1.70338	4.99806	3.40943	0.0688141	0.316632		Fxn	-1.26115	5.3625	1.88756	0.173402	0.772743
																															Crtac1	-1.41807	6.93855	3.40776	0.0688809	0.316738		Rab40c	-1.47552	5.3087	1.88689	0.173478	0.772743
																															Zfp322a	1.69291	4.74269	3.40649	0.0689314	0.316746		Clpb	-1.31413	5.43591	1.8868	0.173488	0.772743
																															Tspyl3	1.75436	4.83981	3.40552	0.06897	0.316746		Cks2	1.58755	4.61018	1.88612	0.173565	0.772743
																															Surf1	-1.80668	5.51217	3.40369	0.0690431	0.316832		Miip	1.53494	5.19137	1.88462	0.173734	0.772743
																															Clk3	1.79257	6.61782	3.40286	0.0690761	0.316832		Syndig1	-1.44258	5.46372	1.8834	0.173872	0.772743
																															Rnf139	-1.83856	4.61901	3.39698	0.0693114	0.31771		Cul1	-0.837105	7.50862	1.88276	0.173944	0.772743
																															Zfp697	-1.45908	4.50278	3.3932	0.0694628	0.318088		Elavl2	-0.924785	7.53422	1.88272	0.173948	0.772743
																															Pepd	-1.70639	5.36992	3.39273	0.0694817	0.318088		Ispd	1.56174	4.8427	1.88216	0.174012	0.772743
																															Kcna2	1.82216	4.95913	3.39055	0.0695697	0.31829		Vps33a	1.45888	5.55679	1.88169	0.174065	0.772743
																															Nek1	1.6447	4.96931	3.38926	0.0696216	0.318327		Gm11808	0.726798	7.72745	1.8805	0.1742	0.772853
																															Gm48269	1.34829	5.62169	3.38464	0.0698078	0.318977		Rnf41	1.27982	6.24693	1.87649	0.174654	0.773472
																															Bdp1	1.82439	4.69129	3.38082	0.0699624	0.319176		Derl1	1.04326	7.10688	1.87225	0.175136	0.773472
																															Ncoa5	-1.69555	6.39314	3.37965	0.0700095	0.319176		Pde6d	-1.22393	6.17032	1.87015	0.175375	0.773472
																															Supt4a	-1.47569	6.04389	3.37811	0.0700722	0.319176		Pdxdc1	-1.11928	6.2914	1.86968	0.175429	0.773472
																															Dlg2	-1.69223	5.54186	3.37715	0.0701111	0.319176		Ophn1	1.31066	6.43748	1.86931	0.175471	0.773472
																															Abhd17b	1.79781	5.88382	3.37469	0.0702108	0.319176		Ugp2	-1.17165	6.37933	1.86834	0.175582	0.773472
																															Gcn1l1	-1.34221	6.38235	3.37423	0.0702298	0.319176		Tsr3	1.44106	5.77324	1.8683	0.175587	0.773472
																															Kansl3	-1.67634	5.74179	3.37364	0.0702536	0.319176		Parp6	0.832407	7.43434	1.86822	0.175596	0.773472
																															Idnk	1.76744	5.87684	3.37346	0.0702611	0.319176		Slc39a7	1.02956	7.24944	1.868	0.175621	0.773472
																															Lrrc58	1.34371	6.74803	3.37331	0.0702673	0.319176		Prnp	-0.60254	9.18396	1.86758	0.175668	0.773472
																															Rxylt1	-1.69574	5.32201	3.37218	0.0703131	0.319176		Gnai3	-1.12633	6.99617	1.86637	0.175807	0.773472
																															Rps6kl1	1.72324	5.91249	3.37162	0.0703359	0.319176		Topbp1	-1.19078	4.92114	1.86623	0.175823	0.773472
																															Gdi1	0.631224	9.85992	3.36997	0.0704033	0.319282		Ppp2r5b	0.845962	7.73277	1.86621	0.175825	0.773472
																															Chid1	1.55985	5.23119	3.36445	0.0706285	0.319974		Bicd2	1.33373	5.53908	1.86263	0.176236	0.773472
																															Csrnp3	1.41282	6.26934	3.36407	0.0706443	0.319974		Setdb1	-1.34137	5.52258	1.86165	0.176347	0.773472
																															Stk40	-1.70208	5.29501	3.36192	0.0707323	0.320167		Nipsnap2	-1.32693	4.92655	1.8613	0.176388	0.773472
																															Kpna1	1.36988	7.8233	3.35972	0.0708225	0.320167		Def8	1.37696	5.04763	1.86022	0.176513	0.773472
																															Hmgb1	0.678855	10.0251	3.35895	0.070854	0.320167		Mrpl37	1.24729	6.25121	1.85914	0.176636	0.773472
																															Cnot4	-1.61967	5.18007	3.35762	0.0709085	0.320167		Minos1	0.690418	7.89984	1.85868	0.176689	0.773472
																															Pdpk1	-1.3704	5.32203	3.35675	0.0709443	0.320167		Cfdp1	-0.868686	7.7732	1.85845	0.176716	0.773472
																															Exosc8	-1.60665	5.65586	3.35657	0.0709519	0.320167		Mri1	-1.41319	5.0942	1.85829	0.176735	0.773472
																															Fkbp15	1.92433	5.61997	3.34931	0.0712511	0.321317		Gna13	1.45332	5.3348	1.85496	0.177118	0.773472
																															Ift57	1.65771	5.85627	3.3446	0.0714458	0.321799		Fam32a	1.14186	7.17657	1.85472	0.177146	0.773472
																															Mpc2	-1.07543	7.69886	3.34284	0.0715186	0.321799		Ccdc88c	-1.29283	6.02029	1.85454	0.177166	0.773472
																															Serinc3	-1.20807	7.6239	3.34191	0.0715575	0.321799		Rbm28	-1.22284	6.03994	1.85361	0.177274	0.773472
																															Tsen2	-1.69561	5.02634	3.34028	0.0716251	0.321799		Mapk14	1.2019	6.23186	1.85293	0.177352	0.773472
																															Rtn2	1.30594	7.36612	3.3397	0.071649	0.321799		Rasip1	-1.62556	5.16337	1.85122	0.17755	0.773472
																															Matn2	-1.43638	6.03926	3.33909	0.0716746	0.321799		Kcna6	-1.39875	4.31839	1.85047	0.177637	0.773472
																															Tsnax	-1.50422	7.58318	3.33835	0.0717053	0.321799		Dok5	-1.32353	5.49141	1.85027	0.17766	0.773472
																															Rnf157	1.25655	6.98336	3.33816	0.0717131	0.321799		Pfkfb3	1.23863	5.97261	1.84985	0.177709	0.773472
																															Gmpr	-1.81492	5.68732	3.33509	0.0718409	0.322173		Ndufb9	0.694721	8.23022	1.8495	0.177749	0.773472
																															Pheta1	1.9524	4.89746	3.33165	0.0719844	0.322617		Slc2a13	-1.40765	4.98932	1.84578	0.178181	0.774871
																															Wdfy3	-1.35553	6.61144	3.3288	0.0721036	0.322767		Eif4a2	-0.56016	8.84935	1.84282	0.178525	0.77583
																															Fam19a5	-1.69571	5.74404	3.32872	0.0721071	0.322767		Trappc6b	1.12709	6.84306	1.84199	0.178622	0.77583
																															Tcof1	-1.82559	6.31591	3.3264	0.0722043	0.322846		Ssbp2	-0.93652	7.02889	1.84065	0.178779	0.776032
																															Cbarp	-1.55911	6.01696	3.32617	0.0722138	0.322846		Dusp22	1.50464	4.61574	1.83936	0.178928	0.776203
																															Echdc1	-1.96464	4.13347	3.32494	0.0722655	0.322878		Rab3gap1	1.04325	6.13512	1.83545	0.179386	0.776208
																															Tmem158	-1.46039	6.77135	3.32257	0.0723649	0.322939		Senp3	1.18793	6.30041	1.83302	0.179671	0.776208
																															Cfap298	-1.71551	5.461	3.32048	0.072453	0.322939		Xkrx	-1.32843	4.44436	1.83274	0.179703	0.776208
																															Brf2	1.85587	4.62944	3.31916	0.0725083	0.322939		2310061I04Rik	-1.15571	6.3468	1.83057	0.179959	0.776208
																															Parg	-1.67681	4.91109	3.31873	0.0725263	0.322939		Tpd52l2	-1.09505	6.44331	1.83032	0.179988	0.776208
																															Bbs1	-1.83314	4.36572	3.31796	0.0725588	0.322939		B4gat1	1.16311	7.42923	1.83032	0.179989	0.776208
																															Slco3a1	-1.58481	5.54171	3.31778	0.0725666	0.322939		Ndufa6	-0.757264	7.50778	1.83022	0.18	0.776208
																															Dgki	1.6856	4.16074	3.3172	0.072591	0.322939		Cnn3	0.972615	7.89233	1.82977	0.180053	0.776208
																															Adar	-1.45353	6.16311	3.31447	0.072706	0.323252		Rad23b	1.07951	5.41371	1.8292	0.18012	0.776208
																															Eif5	-0.90291	8.84115	3.30998	0.0728958	0.323721		Caprin1	0.748672	8.65521	1.82914	0.180127	0.776208
																															Mdga2	1.34705	5.17161	3.30987	0.0729009	0.323721		Eef1d	-1.01881	6.84436	1.82884	0.180162	0.776208
																															Pgp	-1.44921	7.31143	3.30867	0.0729516	0.323748		Rpl36	0.630008	8.42929	1.82792	0.180271	0.776208
																															Actr2	1.06426	6.52321	3.30544	0.0730885	0.324157		Ccni	0.768683	8.12104	1.82617	0.180477	0.776208
																															Med14	-1.77965	5.48959	3.29515	0.073527	0.325902		Orc4	-1.1218	6.29543	1.82505	0.180609	0.776208
																															Gm19410	1.96257	5.06329	3.29107	0.0737018	0.326401		Vmn2r79	-1.01681	4.62515	1.82452	0.180672	0.776208
																															Cuta	1.62082	5.76298	3.29042	0.0737295	0.326401		Kdm5a	-1.04252	6.26252	1.82432	0.180696	0.776208
																															Mtmr2	-1.64465	5.15665	3.28676	0.0738866	0.326897		Prkar1a	0.48065	9.93362	1.8218	0.180994	0.77687
																															Tysnd1	1.64859	5.27473	3.27692	0.0743112	0.328574		Stam2	1.49079	5.26314	1.82062	0.181133	0.77687
																															Gm3005	-1.9295	4.12445	3.27384	0.0744444	0.328962		Tm2d2	0.897266	8.01897	1.82021	0.181181	0.77687
																															Eif3i	1.20966	7.5472	3.27104	0.0745659	0.329219		Morf4l2	0.525387	9.41256	1.8162	0.181658	0.777969
																															Tmem60	1.76393	4.96148	3.27018	0.0746032	0.329219		Pdcd6	-1.10793	6.6218	1.81592	0.181691	0.777969
																															Hmgn2	0.78714	9.16589	3.26936	0.0746387	0.329219		Clmp	-1.13389	6.4035	1.81526	0.18177	0.777969
																															Polr3d	1.92067	4.94589	3.26804	0.0746962	0.329272		Chd8	-1.0922	4.28767	1.81379	0.181945	0.778246
																															Fam214b	-1.87106	5.08159	3.25755	0.0751541	0.331039		Cc2d1a	1.24555	5.49099	1.81269	0.182075	0.778329
																															Slc31a1	-2.02297	5.01006	3.25676	0.0751885	0.331039		Ubp1	1.30431	5.75028	1.80924	0.182488	0.778883
																															Rpl32	0.795834	8.73211	3.25523	0.0752558	0.331118		Poldip2	-0.985163	7.01389	1.80859	0.182565	0.778883
																															Uckl1	-1.79163	5.00457	3.25315	0.075347	0.331118		Prkcsh	1.21552	5.74067	1.80809	0.182624	0.778883
																															Akr1b3	-1.5486	5.85512	3.2515	0.0754194	0.331118		Ppp2r5d	1.11566	6.92382	1.8079	0.182648	0.778883
																															Rimkla	1.84384	5.65729	3.25111	0.0754366	0.331118		Hnrnpd	0.931391	6.83505	1.80538	0.182949	0.779273
																															Ube2e2	-1.23751	6.79445	3.25084	0.0754487	0.331118		Mrpl2	1.24323	5.69471	1.80366	0.183155	0.779273
																															Olfr1385	1.21305	5.57676	3.25012	0.0754804	0.331118		Ntrk3	-1.07768	6.24231	1.80206	0.183347	0.779273
																															Yy1	1.6116	5.38556	3.24817	0.0755659	0.331292		Sdcbp	-0.829138	7.72148	1.80151	0.183414	0.779273
																															Mrpl51	1.33822	6.46609	3.24194	0.0758412	0.332298		Ralyl	-1.23813	6.30776	1.79941	0.183666	0.779273
																															Cox11	-1.73991	5.40043	3.24024	0.0759165	0.332427		Chka	1.05075	6.51181	1.79937	0.183671	0.779273
																															Gabrb3	1.24657	7.78403	3.23673	0.0760721	0.332907		Foxg1	-0.890742	7.00093	1.79866	0.183757	0.779273
																															Lgi1	1.11192	5.83057	3.23536	0.0761327	0.332972		Glo1	0.967125	7.43658	1.79749	0.183898	0.779273
																															Tnks	1.26671	6.4572	3.23175	0.0762932	0.333472		Klhdc8b	-1.3341	5.26059	1.79726	0.183926	0.779273
																															Gpaa1	-1.53999	6.36438	3.22618	0.0765416	0.334356		Tm2d3	1.1802	6.17401	1.79654	0.184012	0.779273
																															Gm47951	1.13064	6.34126	3.21939	0.0768458	0.335483		Abtb1	1.42771	5.15245	1.79276	0.184469	0.779273
																															Gtf2h5	1.05076	7.48124	3.21403	0.0770866	0.336331		Scrn1	-0.859365	7.95032	1.79267	0.18448	0.779273
																															Cdkl5	1.43067	5.23243	3.20994	0.0772711	0.336632		Kctd20	-1.01633	7.06062	1.79231	0.184524	0.779273
																															Pik3r1	1.48481	5.92031	3.2098	0.0772774	0.336632		Secisbp2l	-1.26069	4.24646	1.79205	0.184555	0.779273
																															Crtc3	1.75157	4.38925	3.20941	0.0772949	0.336632		Clasp2	-0.710674	7.77937	1.79187	0.184577	0.779273
																															Cic	1.4745	5.20376	3.20592	0.0774526	0.337117		Snx15	-1.2924	5.61604	1.79177	0.184589	0.779273
																															Hnrnpab	0.846329	9.04469	3.20211	0.0776253	0.337665		Tent4a	1.31505	5.78474	1.79149	0.184623	0.779273
																															Gm20604	1.51392	5.68379	3.20079	0.0776855	0.337697		Krba1	1.4016	5.61785	1.78999	0.184805	0.779454
																															Bop1	-1.45818	6.12118	3.19985	0.0777281	0.337697		Tnrc18	-1.19811	5.37822	1.78856	0.184979	0.779454
																															Zfp871	-1.55086	4.84584	3.19887	0.0777724	0.337697		Gtf2h5	0.83127	7.43218	1.78824	0.185017	0.779454
																															Nav2	-1.35362	5.94055	3.19672	0.0778703	0.337761		Fxyd7	1.40256	5.19016	1.78708	0.185159	0.779454
																															Crem	1.71341	4.41811	3.1965	0.0778804	0.337761		Pcsk2	-1.20777	5.50117	1.78657	0.18522	0.779454
																															Tmem254b	-1.86947	5.0681	3.19475	0.0779602	0.337905		Nudcd3	0.986143	7.19617	1.78459	0.185462	0.779662
																															Lrtm1	1.08794	4.25505	3.18734	0.0782988	0.33917		Aebp2	1.42143	5.14446	1.78368	0.185572	0.779662
																															Rnf19b	-1.49026	5.19564	3.1856	0.0783787	0.339313		Kctd3	-0.987013	7.0573	1.78344	0.185602	0.779662
																															Rab28	-1.70098	5.18238	3.1832	0.0784887	0.339367		Cops7b	-1.25481	5.33836	1.7798	0.186046	0.779752
																															Dazap1	1.34881	4.43902	3.18282	0.0785061	0.339367		Golph3	1.30884	5.86466	1.77948	0.186085	0.779752
																															Lage3	-1.7264	4.87511	3.18179	0.0785536	0.339367		Ndufs3	0.701915	7.60393	1.77747	0.18633	0.779752
																															Sparcl1	-1.31186	8.27204	3.18096	0.0785918	0.339367		Macrod2	-1.2743	5.12656	1.77734	0.186348	0.779752
																															Wsb2	-0.933388	8.33713	3.17981	0.0786445	0.339367		Mtmr9	1.17417	5.55263	1.77695	0.186395	0.779752
																															Wsb1	-1.25546	7.29321	3.17872	0.0786948	0.339367		2310057M21Rik	1.40115	5.09506	1.7756	0.18656	0.779752
																															Slc12a6	1.47222	6.02393	3.1782	0.0787189	0.339367		Map3k13	-1.30676	4.61088	1.77558	0.186562	0.779752
																															Chrnb2	1.49488	4.07592	3.17592	0.0788239	0.339617		Zfp57	1.23454	4.19038	1.77486	0.186651	0.779752
																															Coq6	1.83342	5.36352	3.17337	0.0789415	0.339922		Prpf38b	1.22068	5.9564	1.77388	0.186772	0.779752
																															Cox15	-1.76157	5.19364	3.17055	0.0790723	0.340283		Canx	0.646741	8.65636	1.77298	0.186882	0.779752
																															Fcf1	1.60945	4.62854	3.16693	0.07924	0.34075		Bag5	-1.32092	5.27615	1.77188	0.187018	0.779752
																															Upf3b	1.35151	6.36851	3.16618	0.0792748	0.34075		Rnf165	-1.14024	5.86046	1.77182	0.187025	0.779752
																															Slc38a6	1.13243	6.30305	3.16256	0.0794429	0.34127		Pdcd2l	-1.17149	6.11254	1.7714	0.187076	0.779752
																															Col4a2	1.69634	4.70166	3.15992	0.0795659	0.341588		Acbd5	1.03644	5.67444	1.76947	0.187314	0.779752
																															Poldip2	-1.37884	6.75566	3.15895	0.0796111	0.341588		Armc1	1.1048	6.72595	1.76847	0.187438	0.779752
																															St6galnac4	1.60123	5.77493	3.15654	0.0797236	0.341868		Egr3	-1.3774	4.20693	1.7662	0.187717	0.779752
																															Micu1	1.63033	6.418	3.15457	0.0798159	0.342061		Cacfd1	1.20894	6.55997	1.76429	0.187953	0.779752
																															Snx8	1.55498	5.26929	3.15027	0.0800173	0.342528		Rps3a1	0.555507	9.01009	1.76419	0.187966	0.779752
																															Nexmif	-1.53729	5.51678	3.14832	0.0801087	0.342528		Fam20c	1.01174	6.67329	1.76315	0.188095	0.779752
																															Rnf187	0.750543	9.56527	3.14688	0.0801764	0.342528		Rmnd5b	-1.1353	6.88109	1.76287	0.188129	0.779752
																															Wdr61	-1.74283	5.4517	3.14555	0.080239	0.342528		Amer2	-1.12115	6.88707	1.7615	0.188299	0.779752
																															Nrsn1	1.49832	6.75582	3.14535	0.0802486	0.342528		Pigu	-1.31239	5.20968	1.75879	0.188636	0.779752
																															Sec63	1.42597	5.85187	3.14525	0.0802531	0.342528		Glod4	-1.20163	5.43897	1.75879	0.188636	0.779752
																															Rdh13	-1.42564	4.98152	3.1452	0.0802555	0.342528		Ubxn2b	-1.4226	4.96636	1.75841	0.188683	0.779752
																															Ndufv1	-1.05169	7.7076	3.13835	0.0805787	0.343326		Phf6	-1.23908	5.90806	1.75785	0.188753	0.779752
																															Nop2	1.54591	6.4242	3.13728	0.0806292	0.343326		Flvcr1	1.28628	4.39498	1.75674	0.188891	0.779752
																															Ahcy	-1.91998	5.88749	3.13724	0.080631	0.343326		Prex1	-1.39622	5.0818	1.75648	0.188923	0.779752
																															Ppp6c	1.51475	6.27327	3.13722	0.0806321	0.343326		Drp2	-1.30948	5.68754	1.75594	0.188991	0.779752
																															Brd9	-1.11636	7.30502	3.13461	0.0807559	0.343651		Rdh11	-1.29381	6.0409	1.75565	0.189026	0.779752
																															Sucla2	-1.36353	6.94096	3.13033	0.0809588	0.344305		Btbd2	-1.19224	5.56346	1.75497	0.189111	0.779752
																															Mapkap1	-1.65616	6.46894	3.12937	0.0810045	0.344305		Hk1	0.915988	7.21835	1.75496	0.189112	0.779752
																															Plppr5	1.54922	5.98815	3.12833	0.081054	0.344313		Farsb	-0.870939	7.55918	1.754	0.189233	0.779752
																															Pkd2	1.58361	4.64159	3.12689	0.0811226	0.344403		Gm14434	-1.28028	5.80539	1.75359	0.189283	0.779752
																															Stau1	-1.34508	6.62164	3.12366	0.0812763	0.344749		Zfp12	-1.31693	4.84168	1.75236	0.189437	0.779932
																															Chka	1.1985	7.00083	3.12185	0.0813628	0.344749		Nsmce3	1.37209	4.89816	1.75011	0.189718	0.780151
																															Narfl	1.75878	5.40222	3.12076	0.081415	0.344749		Dgat1	-1.30633	5.36105	1.74778	0.19001	0.780151
																															2700062C07Rik	1.52687	4.10629	3.12055	0.0814249	0.344749		Rmnd1	1.28682	5.30047	1.74734	0.190066	0.780151
																															Cisd3	1.05786	4.59804	3.12019	0.0814421	0.344749		Alcam	0.937456	7.68135	1.74709	0.190097	0.780151
																															Exoc3	-1.5854	6.31872	3.11797	0.0815488	0.344857		Eef1a1	0.393071	11.4959	1.74683	0.190129	0.780151
																															Nr2f6	1.75537	4.56256	3.11583	0.0816512	0.344857		Nol11	-1.24173	5.96682	1.7456	0.190283	0.780151
																															Ate1	-1.68903	6.12306	3.11395	0.0817414	0.344857		Ttc39b	1.28615	4.46774	1.74484	0.190379	0.780151
																															Cdc26	-1.48434	5.10477	3.11382	0.0817474	0.344857		Rps21	0.736482	7.09096	1.74405	0.190478	0.780151
																															Sh2d3c	-1.69646	5.71695	3.11352	0.0817619	0.344857		Rbm39	-0.550146	8.96693	1.74396	0.190489	0.780151
																															Pard3	-1.58046	4.04637	3.11213	0.0818287	0.344857		Uba6	-1.17571	5.22104	1.74287	0.190627	0.780262
																															Hbs1l	-1.26438	7.06115	3.11136	0.081866	0.344857		Opcml	-0.836212	8.41835	1.74104	0.190858	0.780391
																															Ndufaf3	-1.52963	4.50481	3.11082	0.0818917	0.344857		Hsd17b12	1.12638	6.06875	1.73973	0.191023	0.780391
																															Adam23	-1.47674	5.28297	3.11074	0.0818957	0.344857		Hnrnpu	0.522185	9.48288	1.73939	0.191065	0.780391
																															March7	1.31773	5.89696	3.10484	0.0821801	0.345853		Suco	-1.38017	5.51254	1.73909	0.191103	0.780391
																															Tpgs1	1.42953	6.62489	3.1023	0.0823031	0.346128		Atp5mpl	0.784552	7.76335	1.73594	0.191502	0.781329
																															Smc6	1.31426	5.87825	3.10152	0.0823408	0.346128		Ddx24	-0.907701	7.68599	1.73185	0.192019	0.781329
																															Tm6sf1	1.6748	5.04507	3.09955	0.0824359	0.346161		Nck1	-1.45977	5.35673	1.73148	0.192066	0.781329
																															Tro	1.14375	7.85939	3.09938	0.0824442	0.346161		Dis3l2	1.33545	5.86621	1.73094	0.192135	0.781329
																															Hif1an	-1.76135	4.37551	3.09665	0.0825769	0.346414		Shprh	1.25034	5.15955	1.73041	0.192202	0.781329
																															Cpne8	-1.60444	5.09145	3.09597	0.0826097	0.346414		Nxt1	-1.43321	4.26658	1.7295	0.192318	0.781329
																															Ampd2	-1.69487	6.24813	3.09393	0.0827091	0.346414		Apex1	1.07523	6.86172	1.72888	0.192396	0.781329
																															Gna11	-0.906449	8.08304	3.09368	0.082721	0.346414		Plrg1	1.06378	7.2413	1.72838	0.19246	0.781329
																															Sept3	0.987383	8.69644	3.09235	0.0827858	0.346414		Tro	0.87019	7.63519	1.7279	0.192521	0.781329
																															Dnlz	1.45393	5.78464	3.09129	0.0828375	0.346414		Khdrbs1	-0.886685	7.07946	1.72741	0.192584	0.781329
																															Thrap3	-1.28212	5.34684	3.09126	0.0828391	0.346414		Fyttd1	0.862778	7.66288	1.72622	0.192735	0.781329
																															Eva1c	0.961517	6.32079	3.08645	0.0830738	0.347195		Thsd7a	-1.15374	6.02974	1.72578	0.192792	0.781329
																															Unc45a	-1.23198	6.71851	3.08469	0.0831599	0.347354		Acbd6	-0.987104	6.84127	1.72515	0.192872	0.781329
																															Pcdha11	-1.9012	5.16486	3.08327	0.0832295	0.347445		Coro2b	1.2387	5.37437	1.72503	0.192888	0.781329
																															Ddx46	-1.37108	6.17536	3.07912	0.0834332	0.348095		N4bp2l2	-1.22577	4.50722	1.72295	0.193153	0.781569
																															Plxna3	1.62561	5.02852	3.07337	0.0837161	0.348222		Lamtor4	1.08429	5.44059	1.72267	0.193189	0.781569
																															Ndufb7	1.0866	7.7406	3.07234	0.0837671	0.348222		Ogfrl1	-1.24729	5.98311	1.72195	0.19328	0.781569
																															Tiam1	-1.56815	4.31142	3.07205	0.0837811	0.348222		Irak1bp1	1.13342	5.71934	1.72025	0.193499	0.782002
																															Bnip3	-1.32943	7.13883	3.07112	0.0838269	0.348222		Pomgnt2	-1.38337	5.77591	1.71857	0.193713	0.782268
																															Commd6	1.57876	5.02871	3.07091	0.0838375	0.348222		Rpl17	0.595767	8.17922	1.71702	0.193912	0.782268
																															Specc1l	-1.52993	5.35962	3.06993	0.0838861	0.348222		Trappc2l	1.09414	6.61969	1.71701	0.193914	0.782268
																															Ppp1cc	0.939549	8.65454	3.0697	0.0838975	0.348222		Coq10b	-1.36626	5.67037	1.71545	0.194114	0.782268
																															2900055J20Rik	-1.69083	5.111	3.06944	0.0839101	0.348222		Zfp318	1.27504	5.65888	1.7154	0.194121	0.782268
																															Vamp7	-1.51427	5.54673	3.06875	0.083944	0.348222		Mdm4	-1.2516	5.74626	1.71434	0.194257	0.78237
																															Mrpl17	-1.55018	6.2091	3.06761	0.0840004	0.348222		Extl2	-1.22764	6.02159	1.71308	0.194419	0.782573
																															Med22	-1.39931	6.91243	3.06669	0.0840464	0.348222		Nenf	0.894366	7.07116	1.71144	0.194631	0.782917
																															Gsr	-1.46776	5.7253	3.06631	0.0840652	0.348222		Ythdc1	0.865728	7.53223	1.71069	0.194727	0.782917
																															Usp29	1.49611	5.10964	3.06584	0.0840884	0.348222		Ist1	-0.926898	6.90065	1.70885	0.194965	0.783424
																															Metap1	-1.5448	6.5532	3.06346	0.0842061	0.34851		Rabl6	-1.29414	5.15538	1.70792	0.195085	0.783459
																															Ubl5	1.02474	7.27124	3.05974	0.0843912	0.349077		Nbdy	1.17234	6.35671	1.70234	0.195809	0.785137
																															Epha4	1.40218	6.86169	3.05543	0.084606	0.349646		Mapk10	-0.772274	7.92642	1.70228	0.195817	0.785137
																															Banp	-1.81051	4.81324	3.05504	0.0846253	0.349646		Eif4e	-0.619893	8.58522	1.70212	0.195838	0.785137
																															Bicd1	1.0331	6.14639	3.05091	0.0848317	0.350299		Eid2	1.24534	4.9835	1.6999	0.196126	0.785844
																															Ccnd2	-1.7148	5.59168	3.04866	0.0849441	0.350345		Sipa1l2	-1.27101	4.27384	1.68889	0.197565	0.788628
																															Hectd4	-1.1225	6.5615	3.04745	0.0850052	0.350345		Zfp369	-1.08377	4.75453	1.68744	0.197756	0.788628
																															Atp6v0c	0.527028	10.5283	3.04688	0.0850335	0.350345		Aspscr1	1.07371	6.30665	1.6868	0.19784	0.788628
																															Eif4e	0.862795	8.87909	3.04678	0.0850384	0.350345		Dnajc4	1.5064	4.5948	1.68656	0.197871	0.788628
																															Mettl3	0.941765	7.40675	3.04494	0.0851312	0.350345		Ppt1	1.18332	6.15968	1.68481	0.198102	0.788628
																															Rac3	1.38571	5.1862	3.0444	0.085158	0.350345		Slc7a14	1.36689	5.22089	1.68418	0.198185	0.788628
																															Mfn2	-1.26353	7.53895	3.04394	0.0851812	0.350345		Nelfe	1.3986	4.51077	1.68394	0.198216	0.788628
																															Aldh9a1	-1.75331	5.04466	3.04267	0.085245	0.350409		Ncoa4	1.07343	6.80322	1.6805	0.19867	0.788628
																															Gas7	1.23251	6.42507	3.04159	0.0852996	0.350434		Gm20594	-0.767306	7.75717	1.67935	0.198822	0.788628
																															Cog4	1.71204	5.82211	3.03837	0.0854614	0.3509		Thra	0.615847	8.35578	1.67911	0.198855	0.788628
																															Pcdhgc4	1.18983	7.83419	3.03655	0.0855536	0.35108		Camk2b	-0.724264	8.26735	1.67877	0.1989	0.788628
																															Gm44487	0.968863	6.09033	3.03169	0.0857995	0.351496		Clock	-1.16994	5.68535	1.67815	0.198981	0.788628
																															Pank2	-1.67129	4.49836	3.03148	0.0858101	0.351496		Id3	1.12523	6.37315	1.67747	0.199072	0.788628
																															Senp6	1.34714	6.12721	3.03005	0.0858824	0.351496		Nrgn	-0.802714	7.08035	1.67741	0.199079	0.788628
																															Bsn	-1.21642	6.50539	3.02994	0.0858879	0.351496		Ccl27a	0.89345	6.85464	1.67729	0.199095	0.788628
																															Cep83	-1.83585	4.59064	3.02975	0.0858976	0.351496		Syap1	-1.22296	6.05897	1.67658	0.19919	0.788628
																															Fam155a	-1.63507	4.64665	3.02811	0.085981	0.351639		Fads1	0.848186	7.55828	1.67536	0.199352	0.788628
																															Chd3	-1.02188	7.39616	3.02504	0.0861372	0.35171		Reep5	0.62835	8.69745	1.6742	0.199506	0.788628
																															Chst1	-1.69944	5.51928	3.02427	0.0861761	0.35171		Mettl23	-1.26472	4.99839	1.67216	0.199777	0.788628
																															Clvs2	-1.76253	5.12397	3.02399	0.0861905	0.35171		Gm8281	-1.45122	4.36508	1.67105	0.199924	0.788628
																															Ica1l	-1.50058	5.08043	3.02395	0.0861925	0.35171		Ruvbl1	1.15956	6.25017	1.67091	0.199943	0.788628
																															Mt1	1.35682	6.33667	3.02246	0.0862685	0.351822		Slc9a6	1.25291	5.626	1.6709	0.199944	0.788628
																															Sec22c	1.55681	4.53751	3.02107	0.0863393	0.351913		Hpcal4	-1.27124	5.29202	1.67026	0.20003	0.788628
																															Nhp2	1.3583	6.60739	3.01897	0.0864466	0.352152		Crls1	-1.33526	4.85619	1.67019	0.200038	0.788628
																															Rprd2	1.47051	5.21491	3.01431	0.086685	0.352925		Armcx4	1.35737	5.53377	1.66989	0.200079	0.788628
																															Cdk5rap3	1.5444	5.95305	3.01293	0.0867558	0.353015		Ppfia2	-1.07836	6.12179	1.66979	0.200093	0.788628
																															Usp5	1.24663	7.66204	3.00633	0.0870948	0.354195		Wdr11	-1.31585	5.10912	1.66879	0.200225	0.788628
																															Nav3	1.4849	5.58646	3.00439	0.087195	0.354306		Pdcd6ip	1.30862	4.4305	1.66783	0.200353	0.788628
																															Cln8	-1.67886	5.17876	3.00391	0.0872197	0.354306		Lrp11	-0.927378	7.5207	1.66714	0.200445	0.788628
																															Ahcyl1	-1.19138	6.63599	2.99939	0.087453	0.355054		Setd4	-1.29229	5.30984	1.6669	0.200478	0.788628
																															Cdk4	-1.27118	6.47954	2.99682	0.0875859	0.355395		Yif1b	1.17376	6.48286	1.66649	0.200532	0.788628
																															Kif3a	-1.06806	8.05099	2.99387	0.0877389	0.355817		Azin1	-0.716606	7.8323	1.66443	0.200807	0.788628
																															Ehd3	1.64864	6.00936	2.98988	0.0879465	0.356459		9330182L06Rik	-1.34615	4.27663	1.66221	0.201105	0.788628
																															Chmp5	-1.45816	6.19567	2.98828	0.08803	0.356526		Tmem230	1.45664	5.73659	1.66207	0.201125	0.788628
																															Tnrc6a	1.1856	6.05952	2.98757	0.0880669	0.356526		Hagh	-1.21029	6.18561	1.65956	0.201461	0.788628
																															Spag9	1.042	6.75176	2.9854	0.0881804	0.356526		Ccdc50	-1.11503	6.28411	1.65926	0.201502	0.788628
																															Man2a2	1.22519	6.46871	2.98534	0.0881834	0.356526		Rpl23	0.62696	8.33754	1.65856	0.201596	0.788628
																															Htatsf1	-1.25262	6.87016	2.98485	0.088209	0.356526		Lrrc8a	0.981778	5.19813	1.65825	0.201638	0.788628
																															Tcf7l2	1.0035	6.15101	2.9825	0.0883318	0.356823		Plpp3	1.49245	4.36676	1.65703	0.201802	0.788628
																															March6	-1.14247	6.90985	2.98046	0.0884387	0.357056		AI413582	-1.1741	5.41835	1.65565	0.201988	0.788628
																															Atp6v1e1	0.941405	8.34668	2.97941	0.0884936	0.357079		Eloc	0.679958	7.92127	1.65465	0.202123	0.788628
																															Gm15515	1.00141	5.20728	2.9753	0.0887091	0.357749		Pmpca	1.0581	7.54922	1.65289	0.202361	0.788628
																															Creld2	-1.75643	5.58984	2.96802	0.0890932	0.358937		Ubxn1	0.983632	7.38104	1.65271	0.202385	0.788628
																															Hacd2	1.71734	4.09897	2.96692	0.0891513	0.358937		Mrps12	1.08617	6.34219	1.65186	0.202499	0.788628
																															Dnajb6	-0.868421	8.67423	2.9669	0.0891522	0.358937		Isca2	1.23041	5.348	1.65125	0.202582	0.788628
																															Etfa	-1.25322	5.96322	2.96431	0.0892894	0.359289		Trpc4	-1.32611	6.10369	1.65121	0.202588	0.788628
																															Fnbp1l	-1.15859	7.03285	2.96316	0.0893502	0.359335		Akap9	1.03942	6.6792	1.65063	0.202665	0.788628
																															Neurod6	-1.36307	7.35286	2.9622	0.0894007	0.359338		Dtnbp1	1.07229	7.00401	1.65063	0.202666	0.788628
																															Naa60	1.42177	6.55226	2.96122	0.0894527	0.359348		Hspd1	-0.803092	7.97921	1.65016	0.202729	0.788628
																															Ntm	1.11559	6.67926	2.95801	0.0896233	0.359834		Rgs7	-1.03138	7.0318	1.64983	0.202774	0.788628
																															Ap3m1	-1.69147	5.12437	2.95611	0.0897242	0.360039		Mrpl58	-1.08194	6.18519	1.64961	0.202804	0.788628
																															Rps13	0.774	8.08488	2.95492	0.0897876	0.360094		Taf6	-1.27091	5.0684	1.64793	0.203031	0.788628
																															Atp11c	-1.77375	4.16798	2.94901	0.0901035	0.361161		Pcdh17	-1.1364	5.47879	1.64789	0.203037	0.788628
																															Med4	1.38658	6.64516	2.94733	0.0901931	0.361321		Cdk5rap3	1.18251	6.17173	1.64776	0.203054	0.788628
																															1700021F05Rik	1.50065	6.21948	2.94488	0.0903246	0.361648		Chd5	-1.05759	6.17389	1.64738	0.203107	0.788628
																															Atp5d	-0.852201	8.74668	2.94095	0.0905357	0.362006		Gpx4	0.545744	8.63077	1.64735	0.20311	0.788628
																															Vps72	1.50854	6.38588	2.94064	0.0905521	0.362006		Grsf1	-1.25036	5.1039	1.64649	0.203227	0.788628
																															Acaa1a	1.70221	6.36112	2.94042	0.0905639	0.362006		Dner	0.630735	9.07898	1.64561	0.203346	0.788628
																															Satb1	-1.62183	7.00115	2.93834	0.0906756	0.362014		Snx2	1.08119	6.86794	1.64461	0.203482	0.788628
																															Flrt2	1.6016	5.963	2.93738	0.0907276	0.362014		Paip1	0.933607	4.99015	1.64203	0.203833	0.788628
																															Rasgrp1	-1.69555	6.39785	2.93705	0.0907456	0.362014		Rabepk	-1.32981	5.58396	1.64196	0.203843	0.788628
																															Amdhd2	1.69586	4.88829	2.93612	0.0907957	0.362014		Rab3c	-0.909617	7.19825	1.64176	0.20387	0.788628
																															Pura	1.34306	5.74622	2.93465	0.0908746	0.362014		Cops3	-1.00376	7.14103	1.63924	0.204215	0.788628
																															Ankmy2	1.3183	6.40825	2.93417	0.0909006	0.362014		Cdc5l	-1.19886	6.24626	1.63918	0.204222	0.788628
																															Smyd5	-1.37233	6.10944	2.93389	0.0909156	0.362014		Adck1	1.33619	4.49233	1.63765	0.204432	0.788628
																															Dr1	1.62694	5.36579	2.93106	0.0910689	0.362301		Ddx41	-1.22144	6.12212	1.6375	0.204453	0.788628
																															Mcl1	-1.32996	6.56663	2.93071	0.0910876	0.362301		Syt5	0.980894	7.6205	1.63672	0.204559	0.788628
																															Ulk4	1.76119	5.24479	2.92963	0.0911462	0.362335		Mtg2	-1.24511	4.71617	1.63665	0.204568	0.788628
																															Wdr18	1.31762	7.12157	2.92537	0.0913772	0.362836		Cmc1	-1.26839	5.12652	1.63646	0.204595	0.788628
																															Nup50	1.50269	6.10876	2.92489	0.0914033	0.362836		Sdccag8	-1.219	4.38048	1.63399	0.204932	0.788628
																															Zfp397	-1.90918	4.77875	2.92454	0.0914226	0.362836		Wdr83	1.24549	5.76659	1.633	0.205069	0.788628
																															Ttc1	1.44957	6.2352	2.92231	0.0915435	0.363117		Kif3c	-0.86812	7.03795	1.63285	0.20509	0.788628
																															Fads2	-1.68633	5.12354	2.92009	0.0916647	0.363399		Map3k2	1.17546	5.36504	1.6326	0.205123	0.788628
																															Nme2	0.915833	8.27916	2.91721	0.0918218	0.363651		Cox14	-0.952366	6.47155	1.63122	0.205313	0.788628
																															Secisbp2l	-1.46362	5.71493	2.91645	0.0918634	0.363651		Inip	-1.20072	5.2894	1.6305	0.205412	0.788628
																															Slc39a3	-1.71668	5.68896	2.9159	0.0918935	0.363651		Mybbp1a	-1.25391	5.4391	1.63048	0.205415	0.788628
																															Fam98a	-1.69183	5.74907	2.91451	0.0919694	0.363651		Ebna1bp2	1.17945	5.60176	1.63018	0.205456	0.788628
																															Ppp2r2b	0.967048	8.35731	2.91433	0.0919791	0.363651		Marcks	0.560457	8.78368	1.62842	0.205699	0.789072
																															Gm45716	-1.52272	5.26145	2.91115	0.0921534	0.364142		Klhl9	-0.987172	6.69909	1.62771	0.205796	0.789072
																															Wdr48	-1.57002	4.98406	2.90715	0.092373	0.364811		Diras2	-1.1105	6.58993	1.62374	0.206345	0.789856
																															Strbp	1.00453	7.38364	2.89732	0.0929148	0.366706		Aars2	-1.40253	5.73051	1.62368	0.206352	0.789856
																															Atpif1	0.616729	9.54697	2.89573	0.0930029	0.366706		Mysm1	1.27224	5.0546	1.62254	0.206511	0.789856
																															Nefm	-1.50271	5.24425	2.8957	0.0930047	0.366706		Plxna1	1.05997	6.86364	1.6217	0.206627	0.789856
																															Camk4	-1.88755	5.3791	2.89216	0.0932012	0.367189		Tdp1	1.38477	4.74381	1.62101	0.206723	0.789856
																															Mrs2	-1.79731	4.67213	2.88975	0.0933348	0.367189		Psmd14	-0.767468	7.56163	1.62051	0.206792	0.789856
																															Cox5b	0.671168	8.51324	2.88903	0.0933748	0.367189		Ppp3ca	-0.481403	9.40342	1.62022	0.206832	0.789856
																															Taf6	1.50298	5.11705	2.88835	0.0934131	0.367189		Ndufs6	0.762024	7.43142	1.61915	0.206981	0.789856
																															Dmwd	1.25984	6.76869	2.8876	0.0934546	0.367189		Arhgdig	0.800992	7.69562	1.61893	0.207011	0.789856
																															Stard3nl	1.32234	7.25746	2.88733	0.0934695	0.367189		Zfp655	1.18616	6.40824	1.61745	0.207217	0.789888
																															Nol9	-1.55457	5.50452	2.88711	0.093482	0.367189		N6amt1	-1.20895	5.1183	1.61725	0.207244	0.789888
																															Map1s	1.52373	5.23589	2.88446	0.0936295	0.367288		Cdc123	1.05565	6.13421	1.61551	0.207486	0.790381
																															Malsu1	-1.46582	5.88683	2.88336	0.0936908	0.367288		1110051M20Rik	-0.985527	7.06169	1.61427	0.20766	0.790491
																															Clpb	-1.82768	5.80108	2.88315	0.0937026	0.367288		Shisa7	-1.18955	4.43414	1.61369	0.20774	0.790491
																															Dact1	-1.36964	7.12284	2.88302	0.0937099	0.367288		Ulk2	-0.976476	6.89388	1.61062	0.208168	0.791304
																															Cir1	1.64886	4.31415	2.87559	0.0941263	0.368538		Crtc3	-1.31525	5.37885	1.61055	0.208179	0.791304
																															Wdr46	-1.78354	4.96394	2.87551	0.0941304	0.368538		Klf12	-1.20757	4.75675	1.60632	0.208771	0.792517
																															Slc25a19	-1.57523	5.41727	2.87188	0.0943345	0.369137		Fem1c	1.25004	5.27689	1.60557	0.208876	0.792517
																															Gm2000	1.12853	5.18067	2.86991	0.0944456	0.369207		Wdr59	-1.19995	4.55004	1.60508	0.208945	0.792517
																															Jak2	-1.76762	5.51548	2.86957	0.0944649	0.369207		Srcap	1.2594	5.07049	1.60449	0.209027	0.792517
																															Commd1	1.28061	6.37632	2.86885	0.0945051	0.369207		Spns1	-1.21898	6.40636	1.60425	0.209061	0.792517
																															Tmem201	-1.60528	5.53991	2.86775	0.0945671	0.36925		Thy1	1.18353	5.08058	1.60016	0.209637	0.793457
																															Lsm12	-1.33566	5.86099	2.86553	0.0946928	0.369461		Vps53	-1.10983	6.08026	1.59875	0.209836	0.793457
																															Bud23	1.4363	5.32088	2.86415	0.0947709	0.369461		Qk	0.83784	7.16523	1.59873	0.209838	0.793457
																															Prim2	0.827328	7.32217	2.86409	0.0947742	0.369461		Ankrd45	-1.18461	5.75826	1.5985	0.209871	0.793457
																															Mcts1	-1.16819	6.72815	2.86062	0.0949707	0.369968		Map3k10	1.36615	4.81015	1.59727	0.210045	0.793457
																															Serpine2	-1.48149	6.16429	2.85999	0.0950062	0.369968		Nolc1	1.15471	6.05634	1.59703	0.210079	0.793457
																															Hsbp1	0.85041	9.35809	2.85903	0.0950608	0.369981		Magi2	-1.27934	5.40274	1.59684	0.210106	0.793457
																															Zfp950	-1.65467	4.6289	2.85507	0.0952859	0.370658		Gm48541	-0.978899	4.23282	1.59602	0.210222	0.793457
																															Pmm2	1.53733	4.99502	2.85304	0.0954014	0.370833		Ddx25	0.95684	7.31665	1.59529	0.210325	0.793457
																															Bysl	-1.55637	5.95503	2.85248	0.0954331	0.370833		Tmem70	1.29673	5.43888	1.59339	0.210594	0.793874
																															Mccc2	1.53867	4.30813	2.84919	0.095621	0.371147		Syncrip	0.876082	7.4239	1.59292	0.210661	0.793874
																															Cdkn2aipnl	1.4041	7.27585	2.84835	0.0956688	0.371147		Naca	0.573665	8.68743	1.58806	0.211351	0.795185
																															Tmem184c	-1.54154	6.29223	2.84812	0.0956822	0.371147		Tmem120b	-1.33341	4.47524	1.58803	0.211355	0.795185
																															Ndufb6	-0.957025	7.80418	2.84748	0.0957186	0.371147		Eif3k	0.802509	7.42508	1.58723	0.211469	0.795185
																															Ccdc136	1.27988	6.4748	2.84642	0.0957796	0.371184		Flot2	1.19485	6.2907	1.58721	0.211472	0.795185
																															Slc39a2	1.04103	5.73259	2.84382	0.0959285	0.371492		Adgrb2	1.14939	6.22591	1.58649	0.211574	0.795185
																															Coro1c	-1.08073	8.24119	2.8432	0.0959636	0.371492		Mrps33	0.736347	7.68796	1.58539	0.211731	0.795214
																															AI837181	1.67096	5.3382	2.84093	0.0960943	0.371492		Large1	1.07186	6.53218	1.58446	0.211864	0.795214
																															Btbd2	1.43655	5.76108	2.8392	0.0961934	0.371492		Gnl1	1.06504	5.90198	1.58406	0.211921	0.795214
																															Traip	-1.76653	4.72723	2.83866	0.0962245	0.371492		Chmp6	1.17905	5.61055	1.57895	0.212653	0.797533
																															Arrdc4	-1.62665	5.86127	2.83644	0.0963523	0.371492		Gas7	-1.02468	5.45821	1.57628	0.213035	0.798542
																															Mapk8	1.25121	6.09618	2.83588	0.0963847	0.371492		Rnf26	-1.25715	5.63819	1.57519	0.213193	0.798707
																															Frmd3	1.57226	5.27	2.83523	0.0964221	0.371492		Camk2a	-1.18447	5.62666	1.57151	0.213722	0.800264
																															Gapdh	0.539014	10.9072	2.83365	0.0965133	0.371492		Ncor1	0.807595	7.19949	1.57034	0.213891	0.800291
																															Trub2	1.79119	4.86431	2.83331	0.0965326	0.371492		Idh1	-0.690654	8.19615	1.56988	0.213957	0.800291
																															Ttll12	-1.77884	5.28072	2.8325	0.0965796	0.371492		Ypel5	-0.871871	6.61692	1.56821	0.214199	0.800461
																															Pan3	1.11935	5.28749	2.83226	0.0965934	0.371492		Ptpn4	-1.21702	5.5556	1.568	0.21423	0.800461
																															Ablim2	-1.58181	4.4354	2.83191	0.0966136	0.371492		Bend4	-0.93809	5.03599	1.56641	0.21446	0.800893
																															Ccdc93	1.41193	4.26277	2.83018	0.0967136	0.371492		Rrnad1	1.28649	4.72252	1.5648	0.214694	0.801202
																															Map3k20	1.34491	4.77205	2.8294	0.0967587	0.371492		Syf2	1.14641	5.64566	1.56427	0.21477	0.801202
																															Clcc1	1.50901	5.02433	2.82902	0.0967809	0.371492		Cort	-1.0766	6.07231	1.5609	0.215261	0.802605
																															Ndnf	1.67119	4.6853	2.82809	0.0968349	0.371492		Csnk2b	0.909763	6.8483	1.55853	0.215605	0.802941
																															Vps4b	-1.61347	4.79886	2.82745	0.0968716	0.371492		Igsf3	-0.926849	7.34956	1.55677	0.215863	0.802941
																															Trir	1.11719	6.49448	2.82662	0.0969196	0.371492		Limch1	0.850863	7.32291	1.55616	0.215952	0.802941
																															Fam189a1	1.71219	5.79867	2.82606	0.0969523	0.371492		Nptxr	-1.09826	4.83545	1.55608	0.215963	0.802941
																															Ly6h	1.02021	6.33788	2.826	0.0969559	0.371492		Snx21	-1.24643	5.79608	1.55607	0.215965	0.802941
																															Mapk8ip1	1.24028	5.35444	2.82354	0.0970985	0.371492		Mpv17	-1.10029	5.91863	1.55558	0.216036	0.802941
																															Chn2	-1.6356	5.36015	2.82164	0.0972089	0.371492		Samm50	1.02061	6.66548	1.55213	0.216541	0.804339
																															Rtf2	1.34686	6.72501	2.82163	0.0972099	0.371492		Shisa9	1.36485	4.99418	1.55144	0.216642	0.804339
																															Smarcc1	-1.39204	5.87894	2.82139	0.0972237	0.371492		Cetn3	0.806217	7.73602	1.55067	0.216755	0.804339
																															Rbpj	1.4264	4.27541	2.82082	0.0972567	0.371492		Asns	0.896095	7.54335	1.54821	0.217116	0.805253
																															St6galnac6	1.54033	5.29143	2.82031	0.0972866	0.371492		Rbfox2	-0.896825	6.76739	1.54505	0.217581	0.806236
																															Rasal2	1.53159	5.30515	2.82005	0.0973015	0.371492		Atp5g1	0.486222	9.28623	1.54326	0.217846	0.806236
																															Pkm	-0.716734	9.6703	2.8193	0.0973455	0.371492		Fam135a	-1.25058	4.93924	1.54241	0.217971	0.806236
																															Polr1d	1.24601	7.06678	2.81642	0.0975135	0.371937		Rala	-0.67693	7.83863	1.54226	0.217993	0.806236
																															Uba1	0.894669	9.30453	2.81522	0.0975832	0.371977		Khdrbs3	-1.11403	5.13681	1.54113	0.218161	0.806236
																															Mrps18b	1.61228	5.2247	2.81448	0.0976266	0.371977		Syvn1	1.15782	5.82403	1.54076	0.218215	0.806236
																															AC149090.1	0.974656	7.42532	2.81353	0.0976822	0.371993		Bex2	-0.424333	9.80652	1.5395	0.218402	0.806236
																															Ccdc71l	-1.86814	4.78018	2.81249	0.0977431	0.372029		Gid4	1.19012	4.65733	1.53844	0.218559	0.806236
																															Csk	-1.57932	4.57663	2.80986	0.0978973	0.372421		Ablim1	1.24368	6.06259	1.53828	0.218583	0.806236
																															Pcdh10	1.35668	4.5046	2.8038	0.098253	0.373566		Ppp3r1	0.535291	8.59589	1.53789	0.218641	0.806236
																															Bex3	0.729101	9.2628	2.80216	0.0983497	0.373566		Uba5	-0.960871	6.68449	1.53771	0.218667	0.806236
																															Manbal	1.42947	5.76881	2.8021	0.098353	0.373566		Dalrd3	1.11119	6.46022	1.53638	0.218864	0.806236
																															Cdc27	-1.53396	5.71175	2.80072	0.0984347	0.373681		Cst3	0.632598	9.61332	1.53633	0.218871	0.806236
																															Hsf1	1.73419	5.59742	2.79938	0.0985139	0.37372		Srrm3	1.35549	5.20324	1.53403	0.219213	0.80676
																															Gpsm1	-1.09255	7.77075	2.79708	0.0986496	0.37372		Fth1	0.426925	10.4054	1.53383	0.219243	0.80676
																															Fcho1	-1.46128	5.40343	2.7968	0.0986663	0.37372		Ppp4r1	1.17292	6.71869	1.53266	0.219418	0.806979
																															Jmjd8	-1.42566	6.37528	2.7964	0.0986899	0.37372		Cltc	-0.586354	8.57995	1.52932	0.219916	0.807641
																															Dzip1	-1.38285	5.4066	2.79618	0.0987028	0.37372		Gripap1	1.13899	5.88284	1.529	0.219963	0.807641
																															Prkaca	1.02579	6.84133	2.79516	0.0987631	0.373753		Gemin7	-1.07258	5.89106	1.52791	0.220126	0.807641
																															Rraga	1.35283	6.4831	2.79338	0.0988689	0.373764		Ankib1	1.25294	5.12586	1.52768	0.220161	0.807641
																															Tet3	-1.32685	5.71846	2.79254	0.0989182	0.373764		Pex19	0.958884	6.85558	1.5276	0.220172	0.807641
																															Gm14324	0.948368	5.84591	2.7925	0.0989208	0.373764		Dbndd2	-1.33397	4.87513	1.52544	0.220495	0.808403
																															Rab18	1.16571	7.56779	2.7907	0.0990276	0.373972		Nsd1	-0.941453	6.11294	1.5243	0.220666	0.808403
																															Hspb11	-1.77294	4.49167	2.789	0.099129	0.37416		Sap18	0.981877	6.46754	1.52392	0.220724	0.808403
																															Med7	-1.75568	4.61293	2.78663	0.0992699	0.374424		Calu	0.891137	7.76778	1.52269	0.220908	0.808644
																															Kcnab2	-1.70903	4.65151	2.78556	0.0993335	0.374424		Hist3h2a	-1.16789	6.10219	1.52188	0.22103	0.808644
																															Aimp2	1.30645	6.0833	2.78522	0.0993538	0.374424		Lsm1	0.976786	6.71107	1.52118	0.221135	0.808644
																															Zfyve19	-1.67584	4.61323	2.77866	0.0997458	0.375706		Gm6361	1.2189	4.30735	1.51952	0.221385	0.809136
																															Hagh	1.30016	6.54223	2.77732	0.0998259	0.375812		Dyrk3	-1.30558	5.41594	1.51771	0.221658	0.809713
																															Plppr3	1.04554	8.09309	2.77587	0.099913	0.375826		Rsph3b	-1.10894	4.45096	1.51528	0.222024	0.810404
																															Maneal	-1.59849	4.98741	2.77553	0.0999332	0.375826		Zfp638	-0.973246	6.3828	1.51486	0.222089	0.810404
																															Txnrd1	1.31254	6.13776	2.77351	0.100054	0.376086		C1galt1c1	-1.4285	4.95745	1.51245	0.222453	0.810404
																															Dcaf11	1.34836	6.44309	2.77156	0.100172	0.376333		Fam107b	-1.25713	5.11804	1.51206	0.222511	0.810404
																															Pigu	1.51066	5.22847	2.7681	0.10038	0.376844		Ndufb2	0.578958	8.13347	1.51197	0.222525	0.810404
																															Snx11	-1.68993	5.0969	2.76757	0.100412	0.376844		Trim24	1.16799	5.41025	1.51188	0.222538	0.810404
																															Grpel2	1.45529	5.55195	2.76548	0.100538	0.377123		Aars	-0.798474	8.02442	1.50907	0.222966	0.811071
																															Ube2k	-1.15898	6.79134	2.76181	0.10076	0.377509		Phc1	-1.12827	5.6768	1.50901	0.222974	0.811071
																															Srp19	-1.24129	6.9382	2.7612	0.100797	0.377509		Tmco3	-1.20604	5.05735	1.50799	0.223129	0.811071
																															D030056L22Rik	-1.70956	4.50596	2.76119	0.100798	0.377509		Fndc3a	-1.17231	5.201	1.50736	0.223226	0.811071
																															Fbxw5	-1.39374	6.59614	2.75422	0.101221	0.378899		Chd3	0.863843	7.19472	1.50615	0.223409	0.811071
																															Pde5a	1.44307	4.66773	2.75209	0.101351	0.378939		Flnb	-1.26875	4.75474	1.50612	0.223414	0.811071
																															Cdr1	1.5371	5.45167	2.75204	0.101353	0.378939		Neurod2	-1.12294	5.56343	1.50466	0.223637	0.811097
																															Tm9sf2	1.39635	6.81695	2.75136	0.101395	0.378939		Sfr1	-0.819388	7.55714	1.50428	0.223694	0.811097
																															Coro7	-1.22652	6.59181	2.74946	0.101511	0.378939		Astn1	0.912527	6.84823	1.50273	0.22393	0.811097
																															Hjurp	1.24233	5.10236	2.74917	0.101529	0.378939		Idh3a	0.682254	8.15391	1.50253	0.223962	0.811097
																															Zbtb38	1.33625	5.48532	2.74867	0.101559	0.378939		Gtf2h1	1.11564	6.20602	1.50215	0.224019	0.811097
																															Zfp385b	1.62271	4.49732	2.74804	0.101598	0.378939		Trim33	-1.108	5.59594	1.50154	0.224113	0.811097
																															N4bp2l1	1.61542	4.13052	2.73972	0.102108	0.380271		Maea	-0.993514	6.69089	1.49939	0.224441	0.811866
																															Serf2	0.837355	8.09117	2.73908	0.102147	0.380271		Scn1b	-1.20279	4.18222	1.49768	0.224702	0.812394
																															Cenpb	-1.39522	5.68324	2.73885	0.102161	0.380271		Morc2a	-1.14703	5.02823	1.49642	0.224896	0.812676
																															Stoml1	-1.34378	7.3702	2.73776	0.102228	0.380271		Jph3	0.979266	6.50976	1.49451	0.22519	0.813302
																															Ube2d2a	1.04937	6.98853	2.73686	0.102283	0.380271		Ythdf2	0.760182	7.50523	1.49379	0.2253	0.813302
																															Fam118a	1.33162	4.9055	2.73617	0.102326	0.380271		Zdhhc4	1.29929	5.5347	1.4929	0.225437	0.813376
																															Eif2b2	-1.53491	6.12625	2.73519	0.102386	0.380271		Commd3	0.761704	7.18794	1.48983	0.22591	0.813433
																															Fam53c	1.5508	5.27999	2.7349	0.102404	0.380271		Twsg1	1.34135	5.04381	1.48932	0.225988	0.813433
																															Pygb	1.58195	5.80384	2.73453	0.102427	0.380271		Dhx38	1.39076	4.86422	1.48876	0.226075	0.813433
																															Xpo7	1.26111	5.97537	2.73365	0.102481	0.380276		Tmem151b	-1.23035	4.09197	1.48795	0.226201	0.813433
																															Sarnp	-1.12179	7.1256	2.73232	0.102563	0.380386		Tmcc1	-0.88428	5.95824	1.48767	0.226244	0.813433
																															Sypl	1.64946	6.09642	2.72933	0.102748	0.380878		Dap3	0.91245	7.07372	1.48756	0.226261	0.813433
																															Cul3	-1.26664	6.78254	2.72723	0.102879	0.381166		Trappc3	-1.18157	5.47159	1.48634	0.22645	0.813433
																															Prdx3	1.45184	6.77872	2.72634	0.102934	0.381175		Smim13	-0.944817	6.8255	1.48598	0.226505	0.813433
																															Mrps11	-1.41553	5.91709	2.72186	0.103211	0.382009		Wasl	1.10444	5.84207	1.4857	0.226548	0.813433
																															Mpp6	-1.4023	6.04827	2.71801	0.103451	0.382321		Pdf	-1.34646	4.62164	1.48427	0.226771	0.813433
																															Ak5	1.36715	5.88348	2.71752	0.103482	0.382321		Klhl22	1.07368	6.12055	1.48387	0.226833	0.813433
																															Dnajc18	-1.23962	5.92202	2.71691	0.10352	0.382321		Gfm1	1.30681	4.79473	1.48219	0.227093	0.813433
																															Haghl	-1.42217	6.36582	2.71654	0.103543	0.382321		Pa2g4	1.06959	5.1178	1.48212	0.227104	0.813433
																															Emc6	-1.21037	7.15459	2.71628	0.10356	0.382321		Eif3l	-0.793648	7.89498	1.48191	0.227136	0.813433
																															Ifnar1	1.45267	5.26209	2.71273	0.103781	0.382944		Mrpl42	-0.754792	7.3598	1.4809	0.227293	0.813433
																															Mrpl28	1.14934	7.86128	2.70942	0.103989	0.383514		Atp6v0b	0.511101	8.86159	1.48084	0.227303	0.813433
																															Coq10b	1.54262	4.51795	2.70565	0.104225	0.384099		Trp53	1.24821	5.31907	1.47631	0.228009	0.815543
																															Apbb2	1.2589	6.58809	2.705	0.104266	0.384099		Eef1g	0.545536	8.63331	1.47264	0.228582	0.815684
																															Nab1	1.54665	4.74652	2.70406	0.104325	0.384099		Src	-1.28371	4.22283	1.47264	0.228582	0.815684
																															Pdss1	-1.65702	4.7372	2.70352	0.104359	0.384099		Gm10053	-0.650345	8.08188	1.47263	0.228583	0.815684
																															Mast2	1.14171	7.174	2.69989	0.104588	0.384747		Hdac6	1.13888	5.71986	1.47263	0.228584	0.815684
																															Rps2	0.644188	9.42969	2.69774	0.104724	0.38505		Syt7	1.02352	5.37913	1.47235	0.228628	0.815684
																															Irf2bp2	1.34498	5.11391	2.69238	0.105063	0.386102		Wdr41	-1.33669	4.79738	1.46924	0.229114	0.817004
																															Ezh1	-1.54347	5.00572	2.69122	0.105137	0.386178		Ints7	1.13758	5.01303	1.46814	0.229287	0.817206
																															Acsl4	1.23797	6.17219	2.68972	0.105232	0.386331		Ranbp6	-1.14845	6.0164	1.46622	0.229589	0.81748
																															Prkag2	-1.42774	4.7907	2.68744	0.105377	0.386667		Klf13	0.98189	6.16516	1.46589	0.229641	0.81748
																															Hnrnph1	0.798319	8.5619	2.68556	0.105497	0.386869		Impa1	1.2128	5.98635	1.46507	0.229771	0.81748
																															Ntrk3	-1.34362	6.98039	2.68491	0.105539	0.386869		Rchy1	-1.03747	6.14982	1.4647	0.229829	0.81748
																															Sec31a	1.18143	7.60818	2.68284	0.10567	0.387155		Mrpl21	1.06118	5.80874	1.46142	0.230347	0.817925
																															Ccdc106	-1.67731	5.37364	2.68084	0.105798	0.387429		Nln	1.07444	6.46406	1.46083	0.23044	0.817925
																															Psmc1	-0.918492	8.14218	2.67651	0.106075	0.387981		Lcor	-1.17316	4.29862	1.45828	0.230844	0.817925
																															Usp10	1.25522	6.6967	2.67644	0.10608	0.387981		Dirc2	1.08491	6.99513	1.4575	0.230968	0.817925
																															Ndufb3	1.19309	6.77577	2.67597	0.10611	0.387981		Serpini1	0.691346	8.79532	1.4573	0.230999	0.817925
																															Fhl2	1.58094	4.83698	2.67248	0.106335	0.38854		Armcx5	1.19297	5.81822	1.45726	0.231005	0.817925
																															Cyb561d2	-1.58317	5.00036	2.67165	0.106388	0.38854		Rpl10-ps3	1.33844	6.54032	1.45496	0.23137	0.817925
																															Arxes1	-1.05443	7.67175	2.67109	0.106424	0.38854		Arhgap39	1.11834	4.52486	1.45443	0.231454	0.817925
																															Nudt11	-1.57049	5.70323	2.66581	0.106764	0.389404		Whrn	1.38814	4.26049	1.45246	0.231768	0.817925
																															Cacnb4	-1.56247	5.91728	2.66534	0.106794	0.389404		Mgat2	-1.1672	5.92394	1.45148	0.231924	0.817925
																															Ndufs7	1.0413	7.915	2.66492	0.106821	0.389404		Gle1	-1.01186	6.79248	1.45074	0.232042	0.817925
																															Fam84a	1.11151	6.67105	2.66262	0.10697	0.389489		Mdn1	-1.13258	5.04221	1.44945	0.232247	0.817925
																															Slc25a51	1.31725	6.45079	2.66079	0.107089	0.389489		Erg28	1.01176	6.97883	1.4482	0.232447	0.817925
																															Ubqln2	1.20981	5.75842	2.66057	0.107103	0.389489		Bex1	-0.670723	8.06131	1.44721	0.232606	0.817925
																															Cnpy3	1.21294	5.83901	2.66047	0.107109	0.389489		Hmgn3	-0.75491	8.00487	1.44706	0.232629	0.817925
																															Slc7a3	1.58495	5.31882	2.65914	0.107196	0.389489		Tuba1b	0.51523	9.84392	1.44652	0.232716	0.817925
																															Amy1	-1.62852	5.35548	2.65909	0.107199	0.389489		Vegfa	-1.25114	5.39772	1.44623	0.232762	0.817925
[truncated: 5,253 more rows]
[truncated: 29 more columns]
